# Supplementary material for: Sequential in vitro enzymatic N-glycoprotein modification reveals site-specific rates of glycoenzyme processing
Source: J Biol Chem. 2022 Sep 9;298(10):102474. doi: 10.1016/j.jbc.2022.102474 (PMC9530959; doi:10.1016/j.jbc.2022.102474)
Supplement: Supporting Tables [file mmc3.xlsx]

## Sheet: S1-Occupancy
Protein#	Protein	Gene	Cell Type	Asn(N)#	Sequon	Site Occupancy	Occupied by (%)			Spectral Counts (Sequon-containing peptides)
							High-mannose & Hybrid	Complex	Unoccupied	Total	High-mannose & Hybrid	Complex	Unoccupied
#01	Protein disulfide-isomerase	PDI1	Lec1	N082	NIT	0.987874	0.805982	0.181892	0.0121261	1237	997	225	15
#01	Protein disulfide-isomerase	PDI1	Lec1	N117	NNS	0.927951	0.927517	0.000434028	0.0720486	2304	2137	1	166
#01	Protein disulfide-isomerase	PDI1	Lec1	N155	NET	0.983087	0.97463	0.00845666	0.0169133	473	461	4	8
#01	Protein disulfide-isomerase	PDI1	Lec1	N174	NAT	0.992076	0.992076	0	0.00792393	631	626	0	5
#01	Protein disulfide-isomerase	PDI1	Lec1	N425	NAT	0.974711	0.903902	0.0708092	0.025289	1384	1251	98	35
#01	Protein disulfide-isomerase	PDI1	WT	N082	NIT	0.995878	0.26069	0.735188	0.00412159	1941	506	1427	8
#01	Protein disulfide-isomerase	PDI1	WT	N117	NNS	0.993418	0.235073	0.758345	0.00658204	2127	500	1613	14
#01	Protein disulfide-isomerase	PDI1	WT	N155	NET	0.998469	0.174579	0.82389	0.00153139	653	114	538	1
#01	Protein disulfide-isomerase	PDI1	WT	N174	NAT	0.999262	0.542435	0.456827	0.000738007	1355	735	619	1
#01	Protein disulfide-isomerase	PDI1	WT	N425	NAT	0.997505	0.343731	0.653774	0.00249532	1603	551	1048	4
#02	Etanercept	TNFRSF1B+IGHG1	Lec1	N149	NTT	0.975543	0.888134	0.0874094	0.0244565	2208	1961	193	54
#02	Etanercept	TNFRSF1B+IGHG1	Lec1	N171	NAS	0.942771	0.936747	0.0060241	0.0572289	1660	1555	10	95
#02	Etanercept	TNFRSF1B+IGHG1	Lec1	N317	NST	0.960995	0.888366	0.0726295	0.0390047	1487	1321	108	58
#02	Etanercept	TNFRSF1B+IGHG1	WT	N149	NTT	0.984291	0.656883	0.327408	0.015709	2419	1589	792	38
#02	Etanercept	TNFRSF1B+IGHG1	WT	N171	NAS	0.980303	0.759596	0.220707	0.019697	1980	1504	437	39
#02	Etanercept	TNFRSF1B+IGHG1	WT	N317	NST	0.994435	0.377739	0.616696	0.00556522	2875	1086	1773	16
#03	Erythropoietin	EPO	Lec1	N051	NIT	0.956044	0.785714	0.17033	0.043956	182	143	31	8
#03	Erythropoietin	EPO	Lec1	N065	NIT	1	0.984026	0.0159744	0	313	308	5	0
#03	Erythropoietin	EPO	Lec1	N110	NSS	0.999148	0.817717	0.181431	0.000851789	1174	960	213	1
#03	Erythropoietin	EPO	WT	N051	NIT	0.944785	0.251534	0.693252	0.0552147	163	41	113	9
#03	Erythropoietin	EPO	WT	N065	NIT	0.947761	0.0820896	0.865672	0.0522388	134	11	116	7
#03	Erythropoietin	EPO	WT	N110	NSS	0.987013	0.038961	0.948052	0.012987	693	27	657	9
#04	Low affinity immunoglobulin gamma Fc region receptor III-A	FCGR3A	Lec1	N056	NST	0.998261	0.853913	0.144348	0.00173913	1150	982	166	2
#04	Low affinity immunoglobulin gamma Fc region receptor III-A	FCGR3A	Lec1	N063	NES	0.978309	0.760294	0.218015	0.0216912	2720	2068	593	59
#04	Low affinity immunoglobulin gamma Fc region receptor III-A	FCGR3A	Lec1	N092	NLS	0.865797	0.83877	0.027027	0.134203	1073	900	29	144
#04	Low affinity immunoglobulin gamma Fc region receptor III-A	FCGR3A	Lec1	N180	NVS	0.402791	0.358518	0.0442733	0.597209	4156	1490	184	2482
#04	Low affinity immunoglobulin gamma Fc region receptor III-A	FCGR3A	Lec1	N187	NIT	0.936122	0.907315	0.0288076	0.0638778	3992	3622	115	255
#04	Low affinity immunoglobulin gamma Fc region receptor III-A	FCGR3A	WT	N056	NST	0.989647	0.281364	0.708283	0.0103532	1642	462	1163	17
#04	Low affinity immunoglobulin gamma Fc region receptor III-A	FCGR3A	WT	N063	NES	0.987896	0.513424	0.474472	0.0121039	4544	2333	2156	55
#04	Low affinity immunoglobulin gamma Fc region receptor III-A	FCGR3A	WT	N092	NLS	0.964286	0.15444	0.809846	0.0357143	1036	160	839	37
#04	Low affinity immunoglobulin gamma Fc region receptor III-A	FCGR3A	WT	N180	NVS	0.836783	0.58649	0.250293	0.163217	5122	3004	1282	836
#04	Low affinity immunoglobulin gamma Fc region receptor III-A	FCGR3A	WT	N187	NIT	0.990834	0.0765706	0.914264	0.00916555	5237	401	4788	48
#05	Spike glycoprotein	S	Lec1	N0017	NLT	1	0.602151	0.397849	0	186	112	74	0
#05	Spike glycoprotein	S	Lec1	N0061	NVT	0.875519	0.771784	0.103734	0.124481	241	186	25	30
#05	Spike glycoprotein	S	Lec1	N0074	NGT	0.984419	0.964589	0.01983	0.0155807	706	681	14	11
#05	Spike glycoprotein	S	Lec1	N0122	NAT	1	0.955182	0.0448179	0	357	341	16	0
#05	Spike glycoprotein	S	Lec1	N0149	NKS	1	0.35	0.65	0	60	21	39	0
#05	Spike glycoprotein	S	Lec1	N0165	NCT	1	0.934426	0.0655738	0	61	57	4	0
#05	Spike glycoprotein	S	Lec1	N0234	NIT	0.998421	0.948698	0.0497238	0.00157853	1267	1202	63	2
#05	Spike glycoprotein	S	Lec1	N0282	NGT	0.995122	0.980488	0.0146341	0.00487805	615	603	9	3
#05	Spike glycoprotein	S	Lec1	N0331	NIT	1	0.974522	0.0254777	0	471	459	12	0
#05	Spike glycoprotein	S	Lec1	N0343	NAT	1	0.6875	0.3125	0	48	33	15	0
#05	Spike glycoprotein	S	Lec1	N0603	NTS	0.984337	0.938554	0.0457831	0.0156627	830	779	38	13
#05	Spike glycoprotein	S	Lec1	N0616	NCT	0.95768	0.890282	0.0673981	0.0423197	638	568	43	27
#05	Spike glycoprotein	S	Lec1	N0657	NNS	0.966079	0.814111	0.151967	0.0339213	737	600	112	25
#05	Spike glycoprotein	S	Lec1	N0709	NNS	1	1	0	0	99	99	0	0
#05	Spike glycoprotein	S	Lec1	N0717	NFT	1	1	0	0	116	116	0	0
#05	Spike glycoprotein	S	Lec1	N0801	NFS	0.976263	0.965544	0.0107198	0.0237366	1306	1261	14	31
#05	Spike glycoprotein	S	Lec1	N1074	NFT	0.831395	0.800388	0.0310078	0.168605	516	413	16	87
#05	Spike glycoprotein	S	Lec1	N1098	NGT	0.960646	0.843592	0.117053	0.0393542	991	836	116	39
#05	Spike glycoprotein	S	Lec1	N1134	NNT	0.992666	0.954866	0.0377997	0.00733427	3545	3385	134	26
#05	Spike glycoprotein	S	Lec1	N1158	NHT	0.929963	0.734071	0.195893	0.0700369	1899	1394	372	133
#05	Spike glycoprotein	S	Lec1	N1173	NAS	0.267593	0.258025	0.0095679	0.732407	3240	836	31	2373
#05	Spike glycoprotein	S	Lec1	N1194	NES	0.609626	0.593583	0.0160428	0.390374	374	222	6	146
#05	Spike glycoprotein	S	WT	N0017	NLT	1	0.0304183	0.969582	0	364.154	11.0769	353.077	0
#05	Spike glycoprotein	S	WT	N0061	NVT	1	0.21875	0.78125	0	44.3077	9.69231	34.6154	0
#05	Spike glycoprotein	S	WT	N0074	NGT	1	0.0526316	0.947368	0	184.154	9.69231	174.462	0
#05	Spike glycoprotein	S	WT	N0122	NAT	1	0.191299	0.808701	0	2323.38	444.462	1878.92	0
#05	Spike glycoprotein	S	WT	N0149	NKS	0.996951	0.0929878	0.903963	0.00304878	908.308	84.4615	821.077	2.76923
#05	Spike glycoprotein	S	WT	N0165	NCT	1	0.20517	0.79483	0	857.077	175.846	681.231	0
#05	Spike glycoprotein	S	WT	N0234	NIT	1	0.875329	0.124671	0	1577.08	1380.46	196.615	0
#05	Spike glycoprotein	S	WT	N0282	NGT	0.967054	0.0232558	0.943798	0.0329457	714.462	16.6154	674.308	23.5385
#05	Spike glycoprotein	S	WT	N0331	NIT	1	0.0323276	0.967672	0	642.462	20.7692	621.692	0
#05	Spike glycoprotein	S	WT	N0343	NAT	0.994709	0.10582	0.888889	0.00529101	261.692	27.6923	232.615	1.38462
#05	Spike glycoprotein	S	WT	N0603	NTS	0.993327	0.261201	0.732126	0.00667302	1452.46	379.385	1063.38	9.69231
#05	Spike glycoprotein	S	WT	N0616	NCT	0.978723	0.129179	0.849544	0.0212766	911.077	117.692	774	19.3846
#05	Spike glycoprotein	S	WT	N0657	NNS	0.98371	0.108597	0.875113	0.0162896	1530	166.154	1338.92	24.9231
#05	Spike glycoprotein	S	WT	N0709	NNS	0.951049	0.321678	0.629371	0.048951	198	63.6923	124.615	9.69231
#05	Spike glycoprotein	S	WT	N0717	NFT	0.993711	0.805031	0.188679	0.00628931	220.154	177.231	41.5385	1.38462
#05	Spike glycoprotein	S	WT	N0801	NFS	0.979843	0.554311	0.425532	0.0201568	1236.46	685.385	526.154	24.9231
#05	Spike glycoprotein	S	WT	N1074	NFT	0.966759	0.249307	0.717452	0.033241	499.846	124.615	358.615	16.6154
#05	Spike glycoprotein	S	WT	N1098	NGT	0.981053	0.210526	0.770526	0.0189474	657.692	138.462	506.769	12.4615
#05	Spike glycoprotein	S	WT	N1134	NNT	0.997414	0.0721843	0.925229	0.00258641	5888.77	425.077	5448.46	15.2308
#05	Spike glycoprotein	S	WT	N1158	NHT	0.981132	0.0167715	0.964361	0.0188679	660.462	11.0769	636.923	12.4615
#05	Spike glycoprotein	S	WT	N1173	NAS	0.51848	0.00989068	0.508589	0.48152	2659.85	26.3077	1352.77	1280.77
#05	Spike glycoprotein	S	WT	N1194	NES	0.82325	0.0130486	0.810202	0.17675	1167.23	15.2308	945.692	206.308

## Sheet: S2-Type
Protein#	Protein	Gene	Cell Type	Asn(N)#	Type#	Type	Spectral Counts (Type)	% Spectral Counts (Type)
#01	Protein disulfide-isomerase	PDI1	Lec1	N082	1	High-mannose	1003.53	0.987874
#01	Protein disulfide-isomerase	PDI1	Lec1	N082	2	Hybrid	0	0
#01	Protein disulfide-isomerase	PDI1	Lec1	N082	3	Complex	0	0
#01	Protein disulfide-isomerase	PDI1	Lec1	N082	4	Unoccupied	12.3183	0.0121261
#01	Protein disulfide-isomerase	PDI1	Lec1	N117	1	High-mannose	1782.73	0.924848
#01	Protein disulfide-isomerase	PDI1	Lec1	N117	2	Hybrid	5.9823	0.00310352
#01	Protein disulfide-isomerase	PDI1	Lec1	N117	3	Complex	0	0
#01	Protein disulfide-isomerase	PDI1	Lec1	N117	4	Unoccupied	138.88	0.0720486
#01	Protein disulfide-isomerase	PDI1	Lec1	N155	1	High-mannose	272.195	0.983087
#01	Protein disulfide-isomerase	PDI1	Lec1	N155	2	Hybrid	0	0
#01	Protein disulfide-isomerase	PDI1	Lec1	N155	3	Complex	0	0
#01	Protein disulfide-isomerase	PDI1	Lec1	N155	4	Unoccupied	4.68292	0.0169133
#01	Protein disulfide-isomerase	PDI1	Lec1	N174	1	High-mannose	1398.36	0.992076
#01	Protein disulfide-isomerase	PDI1	Lec1	N174	2	Hybrid	0	0
#01	Protein disulfide-isomerase	PDI1	Lec1	N174	3	Complex	0	0
#01	Protein disulfide-isomerase	PDI1	Lec1	N174	4	Unoccupied	11.169	0.00792393
#01	Protein disulfide-isomerase	PDI1	Lec1	N425	1	High-mannose	1464.17	0.974711
#01	Protein disulfide-isomerase	PDI1	Lec1	N425	2	Hybrid	0	0
#01	Protein disulfide-isomerase	PDI1	Lec1	N425	3	Complex	0	0
#01	Protein disulfide-isomerase	PDI1	Lec1	N425	4	Unoccupied	37.9881	0.025289
#01	Protein disulfide-isomerase	PDI1	WT	N082	1	High-mannose	252.514	0.224359
#01	Protein disulfide-isomerase	PDI1	WT	N082	2	Hybrid	15.0893	0.0134069
#01	Protein disulfide-isomerase	PDI1	WT	N082	3	Complex	853.246	0.758112
#01	Protein disulfide-isomerase	PDI1	WT	N082	4	Unoccupied	4.6388	0.00412159
#01	Protein disulfide-isomerase	PDI1	WT	N117	1	High-mannose	868.321	0.202785
#01	Protein disulfide-isomerase	PDI1	WT	N117	2	Hybrid	142.439	0.0332646
#01	Protein disulfide-isomerase	PDI1	WT	N117	3	Complex	3243.04	0.757368
#01	Protein disulfide-isomerase	PDI1	WT	N117	4	Unoccupied	28.1842	0.00658204
#01	Protein disulfide-isomerase	PDI1	WT	N155	1	High-mannose	719.372	0.290275
#01	Protein disulfide-isomerase	PDI1	WT	N155	2	Hybrid	25.4248	0.0102592
#01	Protein disulfide-isomerase	PDI1	WT	N155	3	Complex	1729.65	0.697935
#01	Protein disulfide-isomerase	PDI1	WT	N155	4	Unoccupied	3.79517	0.00153139
#01	Protein disulfide-isomerase	PDI1	WT	N174	1	High-mannose	849.487	0.370366
#01	Protein disulfide-isomerase	PDI1	WT	N174	2	Hybrid	987.08	0.430354
#01	Protein disulfide-isomerase	PDI1	WT	N174	3	Complex	455.385	0.198542
#01	Protein disulfide-isomerase	PDI1	WT	N174	4	Unoccupied	1.69273	0.000738007
#01	Protein disulfide-isomerase	PDI1	WT	N425	1	High-mannose	381.372	0.182864
#01	Protein disulfide-isomerase	PDI1	WT	N425	2	Hybrid	82.2566	0.0394412
#01	Protein disulfide-isomerase	PDI1	WT	N425	3	Complex	1616.72	0.7752
#01	Protein disulfide-isomerase	PDI1	WT	N425	4	Unoccupied	5.20412	0.00249532
#02	Etanercept	TNFRSF1B+IGHG1	Lec1	N149	1	High-mannose	2102.78	0.967927
#02	Etanercept	TNFRSF1B+IGHG1	Lec1	N149	2	Hybrid	3.00826	0.00138473
#02	Etanercept	TNFRSF1B+IGHG1	Lec1	N149	3	Complex	13.5372	0.00623129
#02	Etanercept	TNFRSF1B+IGHG1	Lec1	N149	4	Unoccupied	53.1306	0.0244565
#02	Etanercept	TNFRSF1B+IGHG1	Lec1	N171	1	High-mannose	1237.9	0.664298
#02	Etanercept	TNFRSF1B+IGHG1	Lec1	N171	2	Hybrid	518.926	0.278473
#02	Etanercept	TNFRSF1B+IGHG1	Lec1	N171	3	Complex	0	0
#02	Etanercept	TNFRSF1B+IGHG1	Lec1	N171	4	Unoccupied	106.644	0.0572289
#02	Etanercept	TNFRSF1B+IGHG1	Lec1	N317	1	High-mannose	156.43	0.960995
#02	Etanercept	TNFRSF1B+IGHG1	Lec1	N317	2	Hybrid	0	0
#02	Etanercept	TNFRSF1B+IGHG1	Lec1	N317	3	Complex	0	0
#02	Etanercept	TNFRSF1B+IGHG1	Lec1	N317	4	Unoccupied	6.34914	0.0390047
#02	Etanercept	TNFRSF1B+IGHG1	WT	N149	1	High-mannose	1173.06	0.348922
#02	Etanercept	TNFRSF1B+IGHG1	WT	N149	2	Hybrid	520.306	0.154763
#02	Etanercept	TNFRSF1B+IGHG1	WT	N149	3	Complex	1615.77	0.480605
#02	Etanercept	TNFRSF1B+IGHG1	WT	N149	4	Unoccupied	52.8127	0.015709
#02	Etanercept	TNFRSF1B+IGHG1	WT	N171	1	High-mannose	1537.03	0.207664
#02	Etanercept	TNFRSF1B+IGHG1	WT	N171	2	Hybrid	1941.83	0.262356
#02	Etanercept	TNFRSF1B+IGHG1	WT	N171	3	Complex	3776.88	0.510283
#02	Etanercept	TNFRSF1B+IGHG1	WT	N171	4	Unoccupied	145.788	0.019697
#02	Etanercept	TNFRSF1B+IGHG1	WT	N317	1	High-mannose	406.116	0.236353
#02	Etanercept	TNFRSF1B+IGHG1	WT	N317	2	Hybrid	189.521	0.110298
#02	Etanercept	TNFRSF1B+IGHG1	WT	N317	3	Complex	1113.06	0.647783
#02	Etanercept	TNFRSF1B+IGHG1	WT	N317	4	Unoccupied	9.56247	0.00556522
#03	Erythropoietin	EPO	Lec1	N051	1	High-mannose	2007.45	0.956044
#03	Erythropoietin	EPO	Lec1	N051	2	Hybrid	0	0
#03	Erythropoietin	EPO	Lec1	N051	3	Complex	0	0
#03	Erythropoietin	EPO	Lec1	N051	4	Unoccupied	92.2964	0.043956
#03	Erythropoietin	EPO	Lec1	N065	1	High-mannose	2579.18	0.996299
#03	Erythropoietin	EPO	Lec1	N065	2	Hybrid	9.58209	0.00370142
#03	Erythropoietin	EPO	Lec1	N065	3	Complex	0	0
#03	Erythropoietin	EPO	Lec1	N065	4	Unoccupied	0	0
#03	Erythropoietin	EPO	Lec1	N110	1	High-mannose	2422.67	0.989365
#03	Erythropoietin	EPO	Lec1	N110	2	Hybrid	23.9552	0.00978278
#03	Erythropoietin	EPO	Lec1	N110	3	Complex	0	0
#03	Erythropoietin	EPO	Lec1	N110	4	Unoccupied	2.08579	0.000851789
#03	Erythropoietin	EPO	WT	N051	1	High-mannose	145.179	0.0499226
#03	Erythropoietin	EPO	WT	N051	2	Hybrid	0	0
#03	Erythropoietin	EPO	WT	N051	3	Complex	2602.34	0.894863
#03	Erythropoietin	EPO	WT	N051	4	Unoccupied	160.569	0.0552147
#03	Erythropoietin	EPO	WT	N065	1	High-mannose	159.701	0.0294977
#03	Erythropoietin	EPO	WT	N065	2	Hybrid	55.8955	0.0103242
#03	Erythropoietin	EPO	WT	N065	3	Complex	4915.61	0.907939
#03	Erythropoietin	EPO	WT	N065	4	Unoccupied	282.823	0.0522388
#03	Erythropoietin	EPO	WT	N110	1	High-mannose	87.3731	0.0558933
#03	Erythropoietin	EPO	WT	N110	2	Hybrid	65.4776	0.0418866
#03	Erythropoietin	EPO	WT	N110	3	Complex	1390.06	0.889233
#03	Erythropoietin	EPO	WT	N110	4	Unoccupied	20.3015	0.012987
#04	Low affinity immunoglobulin gamma Fc region receptor III-A	FCGR3A	Lec1	N056	1	High-mannose	694.432	0.980074
#04	Low affinity immunoglobulin gamma Fc region receptor III-A	FCGR3A	Lec1	N056	2	Hybrid	12.8864	0.0181869
#04	Low affinity immunoglobulin gamma Fc region receptor III-A	FCGR3A	Lec1	N056	3	Complex	0	0
#04	Low affinity immunoglobulin gamma Fc region receptor III-A	FCGR3A	Lec1	N056	4	Unoccupied	1.23226	0.00173913
#04	Low affinity immunoglobulin gamma Fc region receptor III-A	FCGR3A	Lec1	N063	1	High-mannose	3087	0.976497
#04	Low affinity immunoglobulin gamma Fc region receptor III-A	FCGR3A	Lec1	N063	2	Hybrid	5.72727	0.00181168
#04	Low affinity immunoglobulin gamma Fc region receptor III-A	FCGR3A	Lec1	N063	3	Complex	0	0
#04	Low affinity immunoglobulin gamma Fc region receptor III-A	FCGR3A	Lec1	N063	4	Unoccupied	68.5723	0.0216912
#04	Low affinity immunoglobulin gamma Fc region receptor III-A	FCGR3A	Lec1	N092	1	High-mannose	2415.48	0.865797
#04	Low affinity immunoglobulin gamma Fc region receptor III-A	FCGR3A	Lec1	N092	2	Hybrid	0	0
#04	Low affinity immunoglobulin gamma Fc region receptor III-A	FCGR3A	Lec1	N092	3	Complex	0	0
#04	Low affinity immunoglobulin gamma Fc region receptor III-A	FCGR3A	Lec1	N092	4	Unoccupied	374.412	0.134203
#04	Low affinity immunoglobulin gamma Fc region receptor III-A	FCGR3A	Lec1	N180	1	High-mannose	133.159	0.402791
#04	Low affinity immunoglobulin gamma Fc region receptor III-A	FCGR3A	Lec1	N180	2	Hybrid	0	0
#04	Low affinity immunoglobulin gamma Fc region receptor III-A	FCGR3A	Lec1	N180	3	Complex	0	0
#04	Low affinity immunoglobulin gamma Fc region receptor III-A	FCGR3A	Lec1	N180	4	Unoccupied	197.432	0.597209
#04	Low affinity immunoglobulin gamma Fc region receptor III-A	FCGR3A	Lec1	N187	1	High-mannose	209.045	0.936122
#04	Low affinity immunoglobulin gamma Fc region receptor III-A	FCGR3A	Lec1	N187	2	Hybrid	0	0
#04	Low affinity immunoglobulin gamma Fc region receptor III-A	FCGR3A	Lec1	N187	3	Complex	0	0
#04	Low affinity immunoglobulin gamma Fc region receptor III-A	FCGR3A	Lec1	N187	4	Unoccupied	14.2645	0.0638778
#04	Low affinity immunoglobulin gamma Fc region receptor III-A	FCGR3A	WT	N056	1	High-mannose	53	0.059331
#04	Low affinity immunoglobulin gamma Fc region receptor III-A	FCGR3A	WT	N056	2	Hybrid	0	0
#04	Low affinity immunoglobulin gamma Fc region receptor III-A	FCGR3A	WT	N056	3	Complex	831.045	0.930316
#04	Low affinity immunoglobulin gamma Fc region receptor III-A	FCGR3A	WT	N056	4	Unoccupied	9.24848	0.0103532
#04	Low affinity immunoglobulin gamma Fc region receptor III-A	FCGR3A	WT	N063	1	High-mannose	1712.02	0.19837
#04	Low affinity immunoglobulin gamma Fc region receptor III-A	FCGR3A	WT	N063	2	Hybrid	2618.37	0.303386
#04	Low affinity immunoglobulin gamma Fc region receptor III-A	FCGR3A	WT	N063	3	Complex	4195.62	0.48614
#04	Low affinity immunoglobulin gamma Fc region receptor III-A	FCGR3A	WT	N063	4	Unoccupied	104.462	0.0121039
#04	Low affinity immunoglobulin gamma Fc region receptor III-A	FCGR3A	WT	N092	1	High-mannose	192.295	0.107993
#04	Low affinity immunoglobulin gamma Fc region receptor III-A	FCGR3A	WT	N092	2	Hybrid	35.7955	0.0201027
#04	Low affinity immunoglobulin gamma Fc region receptor III-A	FCGR3A	WT	N092	3	Complex	1488.94	0.83619
#04	Low affinity immunoglobulin gamma Fc region receptor III-A	FCGR3A	WT	N092	4	Unoccupied	63.5937	0.0357143
#04	Low affinity immunoglobulin gamma Fc region receptor III-A	FCGR3A	WT	N180	1	High-mannose	75.8864	0.418391
#04	Low affinity immunoglobulin gamma Fc region receptor III-A	FCGR3A	WT	N180	2	Hybrid	24.3409	0.134201
#04	Low affinity immunoglobulin gamma Fc region receptor III-A	FCGR3A	WT	N180	3	Complex	51.5455	0.28419
#04	Low affinity immunoglobulin gamma Fc region receptor III-A	FCGR3A	WT	N180	4	Unoccupied	29.6038	0.163217
#04	Low affinity immunoglobulin gamma Fc region receptor III-A	FCGR3A	WT	N187	1	High-mannose	79	0.0331527
#04	Low affinity immunoglobulin gamma Fc region receptor III-A	FCGR3A	WT	N187	2	Hybrid	89.5263	0.0375701
#04	Low affinity immunoglobulin gamma Fc region receptor III-A	FCGR3A	WT	N187	3	Complex	2192.54	0.920112
#04	Low affinity immunoglobulin gamma Fc region receptor III-A	FCGR3A	WT	N187	4	Unoccupied	21.8407	0.00916555
#05	Spike glycoprotein	S	Lec1	N0017	1	High-mannose	173	0.873737
#05	Spike glycoprotein	S	Lec1	N0017	2	Hybrid	25	0.126263
#05	Spike glycoprotein	S	Lec1	N0017	3	Complex	0	0
#05	Spike glycoprotein	S	Lec1	N0017	4	Unoccupied	0	0
#05	Spike glycoprotein	S	Lec1	N0061	1	High-mannose	751	0.875519
#05	Spike glycoprotein	S	Lec1	N0061	2	Hybrid	0	0
#05	Spike glycoprotein	S	Lec1	N0061	3	Complex	0	0
#05	Spike glycoprotein	S	Lec1	N0061	4	Unoccupied	106.777	0.124481
#05	Spike glycoprotein	S	Lec1	N0074	1	High-mannose	562	0.984419
#05	Spike glycoprotein	S	Lec1	N0074	2	Hybrid	0	0
#05	Spike glycoprotein	S	Lec1	N0074	3	Complex	0	0
#05	Spike glycoprotein	S	Lec1	N0074	4	Unoccupied	8.89496	0.0155807
#05	Spike glycoprotein	S	Lec1	N0122	1	High-mannose	709	0.987465
#05	Spike glycoprotein	S	Lec1	N0122	2	Hybrid	9	0.0125348
#05	Spike glycoprotein	S	Lec1	N0122	3	Complex	0	0
#05	Spike glycoprotein	S	Lec1	N0122	4	Unoccupied	0	0
#05	Spike glycoprotein	S	Lec1	N0149	1	High-mannose	215	1
#05	Spike glycoprotein	S	Lec1	N0149	2	Hybrid	0	0
#05	Spike glycoprotein	S	Lec1	N0149	3	Complex	0	0
#05	Spike glycoprotein	S	Lec1	N0149	4	Unoccupied	0	0
#05	Spike glycoprotein	S	Lec1	N0165	1	High-mannose	374	1
#05	Spike glycoprotein	S	Lec1	N0165	2	Hybrid	0	0
#05	Spike glycoprotein	S	Lec1	N0165	3	Complex	0	0
#05	Spike glycoprotein	S	Lec1	N0165	4	Unoccupied	0	0
#05	Spike glycoprotein	S	Lec1	N0234	1	High-mannose	1598	0.989137
#05	Spike glycoprotein	S	Lec1	N0234	2	Hybrid	15	0.00928476
#05	Spike glycoprotein	S	Lec1	N0234	3	Complex	0	0
#05	Spike glycoprotein	S	Lec1	N0234	4	Unoccupied	2.5502	0.00157853
#05	Spike glycoprotein	S	Lec1	N0282	1	High-mannose	360	0.995122
#05	Spike glycoprotein	S	Lec1	N0282	2	Hybrid	0	0
#05	Spike glycoprotein	S	Lec1	N0282	3	Complex	0	0
#05	Spike glycoprotein	S	Lec1	N0282	4	Unoccupied	1.76471	0.00487805
#05	Spike glycoprotein	S	Lec1	N0331	1	High-mannose	730	0.997268
#05	Spike glycoprotein	S	Lec1	N0331	2	Hybrid	2	0.00273224
#05	Spike glycoprotein	S	Lec1	N0331	3	Complex	0	0
#05	Spike glycoprotein	S	Lec1	N0331	4	Unoccupied	0	0
#05	Spike glycoprotein	S	Lec1	N0343	1	High-mannose	446	1
#05	Spike glycoprotein	S	Lec1	N0343	2	Hybrid	0	0
#05	Spike glycoprotein	S	Lec1	N0343	3	Complex	0	0
#05	Spike glycoprotein	S	Lec1	N0343	4	Unoccupied	0	0
#05	Spike glycoprotein	S	Lec1	N0603	1	High-mannose	118	0.984337
#05	Spike glycoprotein	S	Lec1	N0603	2	Hybrid	0	0
#05	Spike glycoprotein	S	Lec1	N0603	3	Complex	0	0
#05	Spike glycoprotein	S	Lec1	N0603	4	Unoccupied	1.8776	0.0156627
#05	Spike glycoprotein	S	Lec1	N0616	1	High-mannose	568	0.95432
#05	Spike glycoprotein	S	Lec1	N0616	2	Hybrid	2	0.00336028
#05	Spike glycoprotein	S	Lec1	N0616	3	Complex	0	0
#05	Spike glycoprotein	S	Lec1	N0616	4	Unoccupied	25.1882	0.0423197
#05	Spike glycoprotein	S	Lec1	N0657	1	High-mannose	392	0.966079
#05	Spike glycoprotein	S	Lec1	N0657	2	Hybrid	0	0
#05	Spike glycoprotein	S	Lec1	N0657	3	Complex	0	0
#05	Spike glycoprotein	S	Lec1	N0657	4	Unoccupied	13.764	0.0339213
#05	Spike glycoprotein	S	Lec1	N0709	1	High-mannose	48	1
#05	Spike glycoprotein	S	Lec1	N0709	2	Hybrid	0	0
#05	Spike glycoprotein	S	Lec1	N0709	3	Complex	0	0
#05	Spike glycoprotein	S	Lec1	N0709	4	Unoccupied	0	0
#05	Spike glycoprotein	S	Lec1	N0717	1	High-mannose	48	1
#05	Spike glycoprotein	S	Lec1	N0717	2	Hybrid	0	0
#05	Spike glycoprotein	S	Lec1	N0717	3	Complex	0	0
#05	Spike glycoprotein	S	Lec1	N0717	4	Unoccupied	0	0
#05	Spike glycoprotein	S	Lec1	N0801	1	High-mannose	1950	0.974764
#05	Spike glycoprotein	S	Lec1	N0801	2	Hybrid	3	0.00149964
#05	Spike glycoprotein	S	Lec1	N0801	3	Complex	0	0
#05	Spike glycoprotein	S	Lec1	N0801	4	Unoccupied	47.4847	0.0237366
#05	Spike glycoprotein	S	Lec1	N1074	1	High-mannose	500	0.831395
#05	Spike glycoprotein	S	Lec1	N1074	2	Hybrid	0	0
#05	Spike glycoprotein	S	Lec1	N1074	3	Complex	0	0
#05	Spike glycoprotein	S	Lec1	N1074	4	Unoccupied	101.399	0.168605
#05	Spike glycoprotein	S	Lec1	N1098	1	High-mannose	1092	0.958014
#05	Spike glycoprotein	S	Lec1	N1098	2	Hybrid	3	0.00263191
#05	Spike glycoprotein	S	Lec1	N1098	3	Complex	0	0
#05	Spike glycoprotein	S	Lec1	N1098	4	Unoccupied	44.8582	0.0393542
#05	Spike glycoprotein	S	Lec1	N1134	1	High-mannose	681	0.992666
#05	Spike glycoprotein	S	Lec1	N1134	2	Hybrid	0	0
#05	Spike glycoprotein	S	Lec1	N1134	3	Complex	0	0
#05	Spike glycoprotein	S	Lec1	N1134	4	Unoccupied	5.03154	0.00733427
#05	Spike glycoprotein	S	Lec1	N1158	1	High-mannose	529	0.929963
#05	Spike glycoprotein	S	Lec1	N1158	2	Hybrid	0	0
#05	Spike glycoprotein	S	Lec1	N1158	3	Complex	0	0
#05	Spike glycoprotein	S	Lec1	N1158	4	Unoccupied	39.8398	0.0700369
#05	Spike glycoprotein	S	Lec1	N1173	1	High-mannose	283	0.265715
#05	Spike glycoprotein	S	Lec1	N1173	2	Hybrid	2	0.00187784
#05	Spike glycoprotein	S	Lec1	N1173	3	Complex	0	0
#05	Spike glycoprotein	S	Lec1	N1173	4	Unoccupied	780.052	0.732407
#05	Spike glycoprotein	S	Lec1	N1194	1	High-mannose	223	0.609626
#05	Spike glycoprotein	S	Lec1	N1194	2	Hybrid	0	0
#05	Spike glycoprotein	S	Lec1	N1194	3	Complex	0	0
#05	Spike glycoprotein	S	Lec1	N1194	4	Unoccupied	142.798	0.390374
#05	Spike glycoprotein	S	WT	N0017	1	High-mannose	115.907	0.0144669
#05	Spike glycoprotein	S	WT	N0017	2	Hybrid	337.705	0.0421504
#05	Spike glycoprotein	S	WT	N0017	3	Complex	7558.3	0.943383
#05	Spike glycoprotein	S	WT	N0017	4	Unoccupied	0	0
#05	Spike glycoprotein	S	WT	N0061	1	High-mannose	1033.15	0.234416
#05	Spike glycoprotein	S	WT	N0061	2	Hybrid	875.744	0.198701
#05	Spike glycoprotein	S	WT	N0061	3	Complex	2498.45	0.566883
#05	Spike glycoprotein	S	WT	N0061	4	Unoccupied	0	0
#05	Spike glycoprotein	S	WT	N0074	1	High-mannose	35.7739	0.00929368
#05	Spike glycoprotein	S	WT	N0074	2	Hybrid	0	0
#05	Spike glycoprotein	S	WT	N0074	3	Complex	3813.49	0.990706
#05	Spike glycoprotein	S	WT	N0074	4	Unoccupied	0	0
#05	Spike glycoprotein	S	WT	N0122	1	High-mannose	901.501	0.126328
#05	Spike glycoprotein	S	WT	N0122	2	Hybrid	2090.62	0.292962
#05	Spike glycoprotein	S	WT	N0122	3	Complex	4144.04	0.58071
#05	Spike glycoprotein	S	WT	N0122	4	Unoccupied	0	0
#05	Spike glycoprotein	S	WT	N0149	1	High-mannose	34.3429	0.0272205
#05	Spike glycoprotein	S	WT	N0149	2	Hybrid	27.1881	0.0215496
#05	Spike glycoprotein	S	WT	N0149	3	Complex	1196.28	0.948181
#05	Spike glycoprotein	S	WT	N0149	4	Unoccupied	3.84651	0.00304878
#05	Spike glycoprotein	S	WT	N0165	1	High-mannose	226.091	0.0595328
#05	Spike glycoprotein	S	WT	N0165	2	Hybrid	105.891	0.0278824
#05	Spike glycoprotein	S	WT	N0165	3	Complex	3465.77	0.912585
#05	Spike glycoprotein	S	WT	N0165	4	Unoccupied	0	0
#05	Spike glycoprotein	S	WT	N0234	1	High-mannose	3457.19	0.752179
#05	Spike glycoprotein	S	WT	N0234	2	Hybrid	525.16	0.114259
#05	Spike glycoprotein	S	WT	N0234	3	Complex	613.88	0.133562
#05	Spike glycoprotein	S	WT	N0234	4	Unoccupied	0	0
#05	Spike glycoprotein	S	WT	N0282	1	High-mannose	42.9286	0.0149853
#05	Spike glycoprotein	S	WT	N0282	2	Hybrid	12.8786	0.0044956
#05	Spike glycoprotein	S	WT	N0282	3	Complex	2714.52	0.947573
#05	Spike glycoprotein	S	WT	N0282	4	Unoccupied	94.3799	0.0329457
#05	Spike glycoprotein	S	WT	N0331	1	High-mannose	115.907	0.0216462
#05	Spike glycoprotein	S	WT	N0331	2	Hybrid	148.819	0.0277926
#05	Spike glycoprotein	S	WT	N0331	3	Complex	5089.91	0.950561
#05	Spike glycoprotein	S	WT	N0331	4	Unoccupied	0	0
#05	Spike glycoprotein	S	WT	N0343	1	High-mannose	251.848	0.0596893
#05	Spike glycoprotein	S	WT	N0343	2	Hybrid	409.253	0.0969951
#05	Spike glycoprotein	S	WT	N0343	3	Complex	3535.89	0.838025
#05	Spike glycoprotein	S	WT	N0343	4	Unoccupied	22.3244	0.00529101
#05	Spike glycoprotein	S	WT	N0603	1	High-mannose	410.684	0.203487
#05	Spike glycoprotein	S	WT	N0603	2	Hybrid	316.241	0.156692
#05	Spike glycoprotein	S	WT	N0603	3	Complex	1277.84	0.633148
#05	Spike glycoprotein	S	WT	N0603	4	Unoccupied	13.4677	0.00667302
#05	Spike glycoprotein	S	WT	N0616	1	High-mannose	238.969	0.0310913
#05	Spike glycoprotein	S	WT	N0616	2	Hybrid	928.69	0.120828
#05	Spike glycoprotein	S	WT	N0616	3	Complex	6354.87	0.826804
#05	Spike glycoprotein	S	WT	N0616	4	Unoccupied	163.533	0.0212766
#05	Spike glycoprotein	S	WT	N0657	1	High-mannose	61.531	0.0119965
#05	Spike glycoprotein	S	WT	N0657	2	Hybrid	20.0334	0.00390583
#05	Spike glycoprotein	S	WT	N0657	3	Complex	4963.98	0.967808
#05	Spike glycoprotein	S	WT	N0657	4	Unoccupied	83.5509	0.0162896
#05	Spike glycoprotein	S	WT	N0709	1	High-mannose	661.101	0.385763
#05	Spike glycoprotein	S	WT	N0709	2	Hybrid	238.969	0.139443
#05	Spike glycoprotein	S	WT	N0709	3	Complex	729.787	0.425843
#05	Spike glycoprotein	S	WT	N0709	4	Unoccupied	83.8897	0.048951
#05	Spike glycoprotein	S	WT	N0717	1	High-mannose	633.913	0.415688
#05	Spike glycoprotein	S	WT	N0717	2	Hybrid	742.665	0.487003
#05	Spike glycoprotein	S	WT	N0717	3	Complex	138.803	0.0910198
#05	Spike glycoprotein	S	WT	N0717	4	Unoccupied	9.59102	0.00628931
#05	Spike glycoprotein	S	WT	N0801	1	High-mannose	3100.88	0.309251
#05	Spike glycoprotein	S	WT	N0801	2	Hybrid	2215.12	0.220914
#05	Spike glycoprotein	S	WT	N0801	3	Complex	4508.94	0.449678
#05	Spike glycoprotein	S	WT	N0801	4	Unoccupied	202.113	0.0201568
#05	Spike glycoprotein	S	WT	N1074	1	High-mannose	1398.04	0.09291
#05	Spike glycoprotein	S	WT	N1074	2	Hybrid	3070.83	0.204079
#05	Spike glycoprotein	S	WT	N1074	3	Complex	10078.2	0.66977
#05	Spike glycoprotein	S	WT	N1074	4	Unoccupied	500.186	0.033241
#05	Spike glycoprotein	S	WT	N1098	1	High-mannose	409.253	0.029538
#05	Spike glycoprotein	S	WT	N1098	2	Hybrid	2328.16	0.168036
#05	Spike glycoprotein	S	WT	N1098	3	Complex	10855.2	0.783479
#05	Spike glycoprotein	S	WT	N1098	4	Unoccupied	262.519	0.0189474
#05	Spike glycoprotein	S	WT	N1134	1	High-mannose	77.2715	0.026863
#05	Spike glycoprotein	S	WT	N1134	2	Hybrid	204.627	0.0711372
#05	Spike glycoprotein	S	WT	N1134	3	Complex	2587.17	0.899413
#05	Spike glycoprotein	S	WT	N1134	4	Unoccupied	7.43982	0.00258641
#05	Spike glycoprotein	S	WT	N1158	1	High-mannose	34.3429	0.0198375
#05	Spike glycoprotein	S	WT	N1158	2	Hybrid	4.29286	0.00247969
#05	Spike glycoprotein	S	WT	N1158	3	Complex	1659.91	0.958815
#05	Spike glycoprotein	S	WT	N1158	4	Unoccupied	32.6643	0.0188679
#05	Spike glycoprotein	S	WT	N1173	1	High-mannose	11.4476	0.00609081
#05	Spike glycoprotein	S	WT	N1173	2	Hybrid	2.86191	0.0015227
#05	Spike glycoprotein	S	WT	N1173	3	Complex	960.171	0.510866
#05	Spike glycoprotein	S	WT	N1173	4	Unoccupied	905.014	0.48152
#05	Spike glycoprotein	S	WT	N1194	1	High-mannose	2.86191	0.00311837
#05	Spike glycoprotein	S	WT	N1194	2	Hybrid	0	0
#05	Spike glycoprotein	S	WT	N1194	3	Complex	752.682	0.820132
#05	Spike glycoprotein	S	WT	N1194	4	Unoccupied	162.213	0.17675

## Sheet: S3-Topology
Protein#	Protein	Gene	Cell Type	Asn(N)#	Topology	Fucosylation	Spectral Count	% Spectral Count	Type#	Type
#01	Protein disulfide-isomerase	PDI1	Lec1	N082	N2H8	NoFuc	2.99115	0.00294448	1	High-mannose
#01	Protein disulfide-isomerase	PDI1	Lec1	N082	N2H7	NoFuc	10.469	0.0103057	1	High-mannose
#01	Protein disulfide-isomerase	PDI1	Lec1	N082	N2H6	NoFuc	16.4513	0.0161947	1	High-mannose
#01	Protein disulfide-isomerase	PDI1	Lec1	N082	N2H5	NoFuc	825.558	0.812677	1	High-mannose
#01	Protein disulfide-isomerase	PDI1	Lec1	N082	N2H4	NoFuc	148.062	0.145752	1	High-mannose
#01	Protein disulfide-isomerase	PDI1	Lec1	N082	Unoccupied	NoFuc	12.3183	0.0121261	4	Unoccupied
#01	Protein disulfide-isomerase	PDI1	Lec1	N117	N2H6	NoFuc	67.3009	0.0349146	1	High-mannose
#01	Protein disulfide-isomerase	PDI1	Lec1	N117	N2H5	NoFuc	637.115	0.330524	1	High-mannose
#01	Protein disulfide-isomerase	PDI1	Lec1	N117	N2H5F1	1Core	252.752	0.131124	1	High-mannose
#01	Protein disulfide-isomerase	PDI1	Lec1	N117	N2H3	NoFuc	163.018	0.0845708	1	High-mannose
#01	Protein disulfide-isomerase	PDI1	Lec1	N117	N2H3F1	1Core	112.168	0.0581909	1	High-mannose
#01	Protein disulfide-isomerase	PDI1	Lec1	N117	N2H4	NoFuc	309.584	0.160607	1	High-mannose
#01	Protein disulfide-isomerase	PDI1	Lec1	N117	N2H4F1	1Core	240.788	0.124917	1	High-mannose
#01	Protein disulfide-isomerase	PDI1	Lec1	N117	N3H5	NoFuc	5.9823	0.00310352	2	Hybrid
#01	Protein disulfide-isomerase	PDI1	Lec1	N117	Unoccupied	NoFuc	138.88	0.0720486	4	Unoccupied
#01	Protein disulfide-isomerase	PDI1	Lec1	N155	N2H6	NoFuc	2.99115	0.0108032	1	High-mannose
#01	Protein disulfide-isomerase	PDI1	Lec1	N155	N2H5	NoFuc	161.522	0.58337	1	High-mannose
#01	Protein disulfide-isomerase	PDI1	Lec1	N155	N2H5F1	1Core	50.8496	0.183654	1	High-mannose
#01	Protein disulfide-isomerase	PDI1	Lec1	N155	N2H4	NoFuc	43.3717	0.156646	1	High-mannose
#01	Protein disulfide-isomerase	PDI1	Lec1	N155	N2H4F1	1Core	13.4602	0.0486142	1	High-mannose
#01	Protein disulfide-isomerase	PDI1	Lec1	N155	Unoccupied	NoFuc	4.68292	0.0169133	4	Unoccupied
#01	Protein disulfide-isomerase	PDI1	Lec1	N174	N2H9	NoFuc	13.4602	0.0095494	1	High-mannose
#01	Protein disulfide-isomerase	PDI1	Lec1	N174	N2H8	NoFuc	212.372	0.150668	1	High-mannose
#01	Protein disulfide-isomerase	PDI1	Lec1	N174	N2H7	NoFuc	311.08	0.220697	1	High-mannose
#01	Protein disulfide-isomerase	PDI1	Lec1	N174	N2H6	NoFuc	266.212	0.188866	1	High-mannose
#01	Protein disulfide-isomerase	PDI1	Lec1	N174	N2H5	NoFuc	571.31	0.405319	1	High-mannose
#01	Protein disulfide-isomerase	PDI1	Lec1	N174	N2H4	NoFuc	23.9292	0.0169767	1	High-mannose
#01	Protein disulfide-isomerase	PDI1	Lec1	N174	Unoccupied	NoFuc	11.169	0.00792393	4	Unoccupied
#01	Protein disulfide-isomerase	PDI1	Lec1	N425	N2H6	NoFuc	16.4513	0.0109518	1	High-mannose
#01	Protein disulfide-isomerase	PDI1	Lec1	N425	N2H5	NoFuc	861.451	0.573477	1	High-mannose
#01	Protein disulfide-isomerase	PDI1	Lec1	N425	N2H5F1	1Core	47.8584	0.0318598	1	High-mannose
#01	Protein disulfide-isomerase	PDI1	Lec1	N425	N2H3	NoFuc	4.48673	0.00298686	1	High-mannose
#01	Protein disulfide-isomerase	PDI1	Lec1	N425	N2H4	NoFuc	459.142	0.305655	1	High-mannose
#01	Protein disulfide-isomerase	PDI1	Lec1	N425	N2H4F1	1Core	74.7788	0.0497809	1	High-mannose
#01	Protein disulfide-isomerase	PDI1	Lec1	N425	Unoccupied	NoFuc	37.9881	0.025289	4	Unoccupied
#01	Protein disulfide-isomerase	PDI1	WT	N082	N2H6	NoFuc	13.4602	0.0119594	1	High-mannose
#01	Protein disulfide-isomerase	PDI1	WT	N082	N2H5	NoFuc	209	0.185697	1	High-mannose
#01	Protein disulfide-isomerase	PDI1	WT	N082	N2H3	NoFuc	9.05357	0.00804413	1	High-mannose
#01	Protein disulfide-isomerase	PDI1	WT	N082	N2H4	NoFuc	21	0.0186586	1	High-mannose
#01	Protein disulfide-isomerase	PDI1	WT	N082	N3H6A1	NoFuc	15.0893	0.0134069	2	Hybrid
#01	Protein disulfide-isomerase	PDI1	WT	N082	N3H3	NoFuc	5.9823	0.0053153	3	Complex
#01	Protein disulfide-isomerase	PDI1	WT	N082	N3H3F1	1Core and 1Term	5	0.00444252	3	Complex
#01	Protein disulfide-isomerase	PDI1	WT	N082	N3H4F1	1Core and 1Term	12.0714	0.0107255	3	Complex
#01	Protein disulfide-isomerase	PDI1	WT	N082	N4H5A1	NoFuc	21.125	0.0187696	3	Complex
#01	Protein disulfide-isomerase	PDI1	WT	N082	N4H3F1	1Core and 1Term	10	0.00888504	3	Complex
#01	Protein disulfide-isomerase	PDI1	WT	N082	N4H4F1	1Core and 1Term	15	0.0133276	3	Complex
#01	Protein disulfide-isomerase	PDI1	WT	N082	N4H5F1	1Core and 1Term	39	0.0346516	3	Complex
#01	Protein disulfide-isomerase	PDI1	WT	N082	N4H5F1A1	1Core and 1Term	111	0.0986239	3	Complex
#01	Protein disulfide-isomerase	PDI1	WT	N082	N4H5F1A2	1Core and 1Term	100	0.0888504	3	Complex
#01	Protein disulfide-isomerase	PDI1	WT	N082	N4H5F2A1	1Core1Term and 2Term	48.2857	0.042902	3	Complex
#01	Protein disulfide-isomerase	PDI1	WT	N082	N5H3F1	1Core and 1Term	9	0.00799653	3	Complex
#01	Protein disulfide-isomerase	PDI1	WT	N082	N5H4F1	1Core and 1Term	4.48673	0.00398647	3	Complex
#01	Protein disulfide-isomerase	PDI1	WT	N082	N5H6F1	1Core and 1Term	12	0.010662	3	Complex
#01	Protein disulfide-isomerase	PDI1	WT	N082	N5H6F1A1	1Core and 1Term	65	0.0577527	3	Complex
#01	Protein disulfide-isomerase	PDI1	WT	N082	N5H6F1A2	1Core and 1Term	49	0.0435367	3	Complex
#01	Protein disulfide-isomerase	PDI1	WT	N082	N5H6F1A3	1Core and 1Term	64	0.0568642	3	Complex
#01	Protein disulfide-isomerase	PDI1	WT	N082	N6H3	NoFuc	2.99115	0.00265765	3	Complex
#01	Protein disulfide-isomerase	PDI1	WT	N082	N6H6	NoFuc	2.99115	0.00265765	3	Complex
#01	Protein disulfide-isomerase	PDI1	WT	N082	N6H3F1	1Core and 1Term	2.99115	0.00265765	3	Complex
#01	Protein disulfide-isomerase	PDI1	WT	N082	N6H6F1A2	1Core and 1Term	27.1607	0.0241324	3	Complex
#01	Protein disulfide-isomerase	PDI1	WT	N082	N6H7F1	1Core and 1Term	15	0.0133276	3	Complex
#01	Protein disulfide-isomerase	PDI1	WT	N082	N6H7F1A1	1Core and 1Term	37	0.0328746	3	Complex
#01	Protein disulfide-isomerase	PDI1	WT	N082	N6H7F1A2	1Core and 1Term	64	0.0568642	3	Complex
#01	Protein disulfide-isomerase	PDI1	WT	N082	N6H7F1A3	1Core and 1Term	85	0.0755228	3	Complex
#01	Protein disulfide-isomerase	PDI1	WT	N082	N6H7F1A4	1Core and 1Term	18	0.0159931	3	Complex
#01	Protein disulfide-isomerase	PDI1	WT	N082	N6H7F2A1	1Core1Term and 2Term	6.03571	0.00536275	3	Complex
#01	Protein disulfide-isomerase	PDI1	WT	N082	N6H7F2A2	1Core1Term and 2Term	12.0714	0.0107255	3	Complex
#01	Protein disulfide-isomerase	PDI1	WT	N082	N6H7F2A3	1Core1Term and 2Term	9.05357	0.00804413	3	Complex
#01	Protein disulfide-isomerase	PDI1	WT	N082	Unoccupied	NoFuc	4.6388	0.00412159	4	Unoccupied
#01	Protein disulfide-isomerase	PDI1	WT	N117	N2H9	NoFuc	12.0714	0.00281912	1	High-mannose
#01	Protein disulfide-isomerase	PDI1	WT	N117	N2H8	NoFuc	9.05357	0.00211434	1	High-mannose
#01	Protein disulfide-isomerase	PDI1	WT	N117	N2H7	NoFuc	21.125	0.00493346	1	High-mannose
#01	Protein disulfide-isomerase	PDI1	WT	N117	N2H6	NoFuc	66	0.0154134	1	High-mannose
#01	Protein disulfide-isomerase	PDI1	WT	N117	N2H6F1	1Core	12.0714	0.00281912	1	High-mannose
#01	Protein disulfide-isomerase	PDI1	WT	N117	N2H5	NoFuc	441	0.10299	1	High-mannose
#01	Protein disulfide-isomerase	PDI1	WT	N117	N2H5F1	1Core	32	0.00747317	1	High-mannose
#01	Protein disulfide-isomerase	PDI1	WT	N117	N2H3	NoFuc	29	0.00677256	1	High-mannose
#01	Protein disulfide-isomerase	PDI1	WT	N117	N2H3F1	1Core	72	0.0168146	1	High-mannose
#01	Protein disulfide-isomerase	PDI1	WT	N117	N2H4	NoFuc	127	0.0296592	1	High-mannose
#01	Protein disulfide-isomerase	PDI1	WT	N117	N2H4F1	1Core	47	0.0109762	1	High-mannose
#01	Protein disulfide-isomerase	PDI1	WT	N117	N3H5	NoFuc	39.2321	0.00916214	2	Hybrid
#01	Protein disulfide-isomerase	PDI1	WT	N117	N3H6	NoFuc	21.125	0.00493346	2	Hybrid
#01	Protein disulfide-isomerase	PDI1	WT	N117	N3H6A1	NoFuc	2.99115	0.000698543	2	Hybrid
#01	Protein disulfide-isomerase	PDI1	WT	N117	N4H6A1	NoFuc	4.48673	0.00104781	2	Hybrid
#01	Protein disulfide-isomerase	PDI1	WT	N117	N5H7A1	NoFuc	8.97345	0.00209563	2	Hybrid
#01	Protein disulfide-isomerase	PDI1	WT	N117	N6H8A1	NoFuc	2.99115	0.000698543	2	Hybrid
#01	Protein disulfide-isomerase	PDI1	WT	N117	N3H4F1	1Core and 1Term	10	0.00233537	2	Hybrid
#01	Protein disulfide-isomerase	PDI1	WT	N117	N3H5F1	1Core and 1Term	15.0893	0.0035239	2	Hybrid
#01	Protein disulfide-isomerase	PDI1	WT	N117	N3H6F1	1Core and 1Term	12.0714	0.00281912	2	Hybrid
#01	Protein disulfide-isomerase	PDI1	WT	N117	N3H7F1A1	1Core and 1Term	8.97345	0.00209563	2	Hybrid
#01	Protein disulfide-isomerase	PDI1	WT	N117	N4H6F1	1Core and 1Term	6.03571	0.00140956	2	Hybrid
#01	Protein disulfide-isomerase	PDI1	WT	N117	N4H6F1A1	1Core and 1Term	10.469	0.0024449	2	Hybrid
#01	Protein disulfide-isomerase	PDI1	WT	N117	N3H3	NoFuc	100	0.0233537	3	Complex
#01	Protein disulfide-isomerase	PDI1	WT	N117	N3H4	NoFuc	24.1429	0.00563824	3	Complex
#01	Protein disulfide-isomerase	PDI1	WT	N117	N3H3F1	1Core and 1Term	138	0.0322281	3	Complex
#01	Protein disulfide-isomerase	PDI1	WT	N117	N3H4F1A1	1Core and 1Term	9	0.00210183	3	Complex
#01	Protein disulfide-isomerase	PDI1	WT	N117	N3H4F1	1Core and 1Term	36.2143	0.00845736	3	Complex
#01	Protein disulfide-isomerase	PDI1	WT	N117	N3H4F2	1Core1Term and 2Term	6.03571	0.00140956	3	Complex
#01	Protein disulfide-isomerase	PDI1	WT	N117	N3H4F3	1Core2Term and 3Term	6.03571	0.00140956	3	Complex
#01	Protein disulfide-isomerase	PDI1	WT	N117	N4H3	NoFuc	48	0.0112098	3	Complex
#01	Protein disulfide-isomerase	PDI1	WT	N117	N4H4	NoFuc	27.1607	0.00634302	3	Complex
#01	Protein disulfide-isomerase	PDI1	WT	N117	N4H5	NoFuc	15.0893	0.0035239	3	Complex
#01	Protein disulfide-isomerase	PDI1	WT	N117	N4H5A1	NoFuc	11	0.0025689	3	Complex
#01	Protein disulfide-isomerase	PDI1	WT	N117	N4H3F1	1Core and 1Term	184	0.0429707	3	Complex
#01	Protein disulfide-isomerase	PDI1	WT	N117	N4H4F1	1Core and 1Term	147	0.0343299	3	Complex
#01	Protein disulfide-isomerase	PDI1	WT	N117	N4H4F1A1	1Core and 1Term	71	0.0165811	3	Complex
#01	Protein disulfide-isomerase	PDI1	WT	N117	N4H4F2	1Core1Term and 2Term	13	0.00303598	3	Complex
#01	Protein disulfide-isomerase	PDI1	WT	N117	N4H5F1	1Core and 1Term	158	0.0368988	3	Complex
#01	Protein disulfide-isomerase	PDI1	WT	N117	N4H5F1A1	1Core and 1Term	318	0.0742647	3	Complex
#01	Protein disulfide-isomerase	PDI1	WT	N117	N4H5F1A2	1Core and 1Term	108	0.025222	3	Complex
#01	Protein disulfide-isomerase	PDI1	WT	N117	N4H5F2	1Core1Term and 2Term	54	0.012611	3	Complex
#01	Protein disulfide-isomerase	PDI1	WT	N117	N4H5F2A1	1Core1Term and 2Term	42	0.00980854	3	Complex
#01	Protein disulfide-isomerase	PDI1	WT	N117	N4H5F3	1Core2Term and 3Term	18.1071	0.00422868	3	Complex
#01	Protein disulfide-isomerase	PDI1	WT	N117	N5H3	NoFuc	39.2321	0.00916214	3	Complex
#01	Protein disulfide-isomerase	PDI1	WT	N117	N5H3F1	1Core and 1Term	164	0.0383	3	Complex
#01	Protein disulfide-isomerase	PDI1	WT	N117	N5H4F1	1Core and 1Term	104	0.0242878	3	Complex
#01	Protein disulfide-isomerase	PDI1	WT	N117	N5H4F1A1	1Core and 1Term	54	0.012611	3	Complex
#01	Protein disulfide-isomerase	PDI1	WT	N117	N5H4F2	1Core1Term and 2Term	9.05357	0.00211434	3	Complex
#01	Protein disulfide-isomerase	PDI1	WT	N117	N5H4F2A1	1Core1Term and 2Term	2.99115	0.000698543	3	Complex
#01	Protein disulfide-isomerase	PDI1	WT	N117	N5H5F1	1Core and 1Term	103	0.0240543	3	Complex
#01	Protein disulfide-isomerase	PDI1	WT	N117	N5H5F1A1	1Core and 1Term	45	0.0105091	3	Complex
#01	Protein disulfide-isomerase	PDI1	WT	N117	N5H5F2	1Core1Term and 2Term	27.1607	0.00634302	3	Complex
#01	Protein disulfide-isomerase	PDI1	WT	N117	N5H6F1	1Core and 1Term	78	0.0182159	3	Complex
#01	Protein disulfide-isomerase	PDI1	WT	N117	N5H6F1A1	1Core and 1Term	136	0.031761	3	Complex
#01	Protein disulfide-isomerase	PDI1	WT	N117	N5H6F1A2	1Core and 1Term	83	0.0193835	3	Complex
#01	Protein disulfide-isomerase	PDI1	WT	N117	N5H6F1A3	1Core and 1Term	15.0893	0.0035239	3	Complex
#01	Protein disulfide-isomerase	PDI1	WT	N117	N5H6F2	1Core1Term and 2Term	24.1429	0.00563824	3	Complex
#01	Protein disulfide-isomerase	PDI1	WT	N117	N5H6F2A1	1Core1Term and 2Term	17	0.00397012	3	Complex
#01	Protein disulfide-isomerase	PDI1	WT	N117	N5H6F2A2	1Core1Term and 2Term	13.4602	0.00314344	3	Complex
#01	Protein disulfide-isomerase	PDI1	WT	N117	N6H6	NoFuc	33.1964	0.00775258	3	Complex
#01	Protein disulfide-isomerase	PDI1	WT	N117	N6H3F1	1Core and 1Term	34	0.00794025	3	Complex
#01	Protein disulfide-isomerase	PDI1	WT	N117	N6H3F4	1Core3Term and 4Term	24.1429	0.00563824	3	Complex
#01	Protein disulfide-isomerase	PDI1	WT	N117	N6H4F1	1Core and 1Term	24	0.00560488	3	Complex
#01	Protein disulfide-isomerase	PDI1	WT	N117	N6H4F1A1	1Core and 1Term	7.47788	0.00174636	3	Complex
#01	Protein disulfide-isomerase	PDI1	WT	N117	N6H4F2	1Core1Term and 2Term	6.03571	0.00140956	3	Complex
#01	Protein disulfide-isomerase	PDI1	WT	N117	N6H5F1	1Core and 1Term	26	0.00607195	3	Complex
#01	Protein disulfide-isomerase	PDI1	WT	N117	N6H5F1A1	1Core and 1Term	14.9558	0.00349272	3	Complex
#01	Protein disulfide-isomerase	PDI1	WT	N117	N6H5F1A2	1Core and 1Term	2.99115	0.000698543	3	Complex
#01	Protein disulfide-isomerase	PDI1	WT	N117	N6H6F1	1Core and 1Term	40	0.00934147	3	Complex
#01	Protein disulfide-isomerase	PDI1	WT	N117	N6H6F1A1	1Core and 1Term	45	0.0105091	3	Complex
#01	Protein disulfide-isomerase	PDI1	WT	N117	N6H6F1A2	1Core and 1Term	17	0.00397012	3	Complex
#01	Protein disulfide-isomerase	PDI1	WT	N117	N6H6F2	1Core1Term and 2Term	6	0.00140122	3	Complex
#01	Protein disulfide-isomerase	PDI1	WT	N117	N6H6F2A1	1Core1Term and 2Term	13.4602	0.00314344	3	Complex
#01	Protein disulfide-isomerase	PDI1	WT	N117	N6H7F1	1Core and 1Term	27	0.00630549	3	Complex
#01	Protein disulfide-isomerase	PDI1	WT	N117	N6H7F1A1	1Core and 1Term	84	0.0196171	3	Complex
#01	Protein disulfide-isomerase	PDI1	WT	N117	N6H7F1A2	1Core and 1Term	72	0.0168146	3	Complex
#01	Protein disulfide-isomerase	PDI1	WT	N117	N6H7F1A3	1Core and 1Term	30	0.0070061	3	Complex
#01	Protein disulfide-isomerase	PDI1	WT	N117	N6H7F1A4	1Core and 1Term	2.99115	0.000698543	3	Complex
#01	Protein disulfide-isomerase	PDI1	WT	N117	N6H7F2	1Core1Term and 2Term	6	0.00140122	3	Complex
#01	Protein disulfide-isomerase	PDI1	WT	N117	N6H7F2A1	1Core1Term and 2Term	43	0.0100421	3	Complex
#01	Protein disulfide-isomerase	PDI1	WT	N117	N6H7F2A2	1Core1Term and 2Term	23	0.00537134	3	Complex
#01	Protein disulfide-isomerase	PDI1	WT	N117	N6H7F3A1	1Core2Term and 3Term	15.0893	0.0035239	3	Complex
#01	Protein disulfide-isomerase	PDI1	WT	N117	N7H4	NoFuc	9.05357	0.00211434	3	Complex
#01	Protein disulfide-isomerase	PDI1	WT	N117	N7H3F3	1Core2Term and 3Term	24.1429	0.00563824	3	Complex
#01	Protein disulfide-isomerase	PDI1	WT	N117	N7H6F1A1	1Core and 1Term	8.97345	0.00209563	3	Complex
#01	Protein disulfide-isomerase	PDI1	WT	N117	N7H7F1	1Core and 1Term	18	0.00420366	3	Complex
#01	Protein disulfide-isomerase	PDI1	WT	N117	N7H7F1A1	1Core and 1Term	36	0.00840732	3	Complex
#01	Protein disulfide-isomerase	PDI1	WT	N117	N7H7F1A2	1Core and 1Term	26.9204	0.00628689	3	Complex
#01	Protein disulfide-isomerase	PDI1	WT	N117	N7H7F2	1Core1Term and 2Term	15.0893	0.0035239	3	Complex
#01	Protein disulfide-isomerase	PDI1	WT	N117	N7H7F2A1	1Core1Term and 2Term	12	0.00280244	3	Complex
#01	Protein disulfide-isomerase	PDI1	WT	N117	N7H8F1A1	1Core and 1Term	27.1607	0.00634302	3	Complex
#01	Protein disulfide-isomerase	PDI1	WT	N117	N7H8F2A1	1Core1Term and 2Term	8.97345	0.00209563	3	Complex
#01	Protein disulfide-isomerase	PDI1	WT	N117	N8H9F2A1	1Core1Term and 2Term	10.469	0.0024449	3	Complex
#01	Protein disulfide-isomerase	PDI1	WT	N117	Unoccupied	NoFuc	28.1842	0.00658204	4	Unoccupied
#01	Protein disulfide-isomerase	PDI1	WT	N155	N2H8	NoFuc	2.99115	0.00120696	1	High-mannose
#01	Protein disulfide-isomerase	PDI1	WT	N155	N2H7	NoFuc	4.48673	0.00181045	1	High-mannose
#01	Protein disulfide-isomerase	PDI1	WT	N155	N2H6	NoFuc	62.8142	0.0253462	1	High-mannose
#01	Protein disulfide-isomerase	PDI1	WT	N155	N2H5	NoFuc	625.15	0.252255	1	High-mannose
#01	Protein disulfide-isomerase	PDI1	WT	N155	N2H3	NoFuc	5.9823	0.00241393	1	High-mannose
#01	Protein disulfide-isomerase	PDI1	WT	N155	N2H4	NoFuc	17.9469	0.00724178	1	High-mannose
#01	Protein disulfide-isomerase	PDI1	WT	N155	N3H5A1	NoFuc	4.48673	0.00181045	2	Hybrid
#01	Protein disulfide-isomerase	PDI1	WT	N155	N3H6A1	NoFuc	7.47788	0.00301741	2	Hybrid
#01	Protein disulfide-isomerase	PDI1	WT	N155	N3H5F1A1	1Core and 1Term	7.47788	0.00301741	2	Hybrid
#01	Protein disulfide-isomerase	PDI1	WT	N155	N3H6F1A1	1Core and 1Term	5.9823	0.00241393	2	Hybrid
#01	Protein disulfide-isomerase	PDI1	WT	N155	N3H3	NoFuc	30	0.0121053	3	Complex
#01	Protein disulfide-isomerase	PDI1	WT	N155	N3H4A1	NoFuc	9.05357	0.00365322	3	Complex
#01	Protein disulfide-isomerase	PDI1	WT	N155	N3H3F1	1Core and 1Term	43	0.017351	3	Complex
#01	Protein disulfide-isomerase	PDI1	WT	N155	N3H4F1A1	1Core and 1Term	35	0.0141229	3	Complex
#01	Protein disulfide-isomerase	PDI1	WT	N155	N3H4F1	1Core and 1Term	23	0.00928076	3	Complex
#01	Protein disulfide-isomerase	PDI1	WT	N155	N3H4F2	1Core1Term and 2Term	6.03571	0.00243548	3	Complex
#01	Protein disulfide-isomerase	PDI1	WT	N155	N4H3	NoFuc	24.1429	0.00974192	3	Complex
#01	Protein disulfide-isomerase	PDI1	WT	N155	N4H4	NoFuc	6.03571	0.00243548	3	Complex
#01	Protein disulfide-isomerase	PDI1	WT	N155	N4H4A1	NoFuc	7.47788	0.00301741	3	Complex
#01	Protein disulfide-isomerase	PDI1	WT	N155	N4H5	NoFuc	18.1071	0.00730644	3	Complex
#01	Protein disulfide-isomerase	PDI1	WT	N155	N4H5A1	NoFuc	19	0.00766672	3	Complex
#01	Protein disulfide-isomerase	PDI1	WT	N155	N4H5A2	NoFuc	21.125	0.00852418	3	Complex
#01	Protein disulfide-isomerase	PDI1	WT	N155	N4H3F1	1Core and 1Term	88	0.035509	3	Complex
#01	Protein disulfide-isomerase	PDI1	WT	N155	N4H4F1	1Core and 1Term	35	0.0141229	3	Complex
#01	Protein disulfide-isomerase	PDI1	WT	N155	N4H4F1A1	1Core and 1Term	42	0.0169475	3	Complex
#01	Protein disulfide-isomerase	PDI1	WT	N155	N4H4F2	1Core1Term and 2Term	6.03571	0.00243548	3	Complex
#01	Protein disulfide-isomerase	PDI1	WT	N155	N4H5F1	1Core and 1Term	64	0.0258247	3	Complex
#01	Protein disulfide-isomerase	PDI1	WT	N155	N4H5F1A1	1Core and 1Term	233	0.0940182	3	Complex
#01	Protein disulfide-isomerase	PDI1	WT	N155	N4H5F1A2	1Core and 1Term	199	0.0802988	3	Complex
#01	Protein disulfide-isomerase	PDI1	WT	N155	N4H5F2	1Core1Term and 2Term	16	0.00645618	3	Complex
#01	Protein disulfide-isomerase	PDI1	WT	N155	N4H5F2A1	1Core1Term and 2Term	62	0.0250177	3	Complex
#01	Protein disulfide-isomerase	PDI1	WT	N155	N4H5F3	1Core2Term and 3Term	24.1429	0.00974192	3	Complex
#01	Protein disulfide-isomerase	PDI1	WT	N155	N5H5A2	NoFuc	12.0714	0.00487096	3	Complex
#01	Protein disulfide-isomerase	PDI1	WT	N155	N5H6A1	NoFuc	2.99115	0.00120696	3	Complex
#01	Protein disulfide-isomerase	PDI1	WT	N155	N5H3F1	1Core and 1Term	26	0.0104913	3	Complex
#01	Protein disulfide-isomerase	PDI1	WT	N155	N5H4F1	1Core and 1Term	25	0.0100878	3	Complex
#01	Protein disulfide-isomerase	PDI1	WT	N155	N5H4F1A1	1Core and 1Term	6.03571	0.00243548	3	Complex
#01	Protein disulfide-isomerase	PDI1	WT	N155	N5H4F2	1Core1Term and 2Term	6.03571	0.00243548	3	Complex
#01	Protein disulfide-isomerase	PDI1	WT	N155	N5H5F1	1Core and 1Term	28	0.0112983	3	Complex
#01	Protein disulfide-isomerase	PDI1	WT	N155	N5H5F1A1	1Core and 1Term	22	0.00887725	3	Complex
#01	Protein disulfide-isomerase	PDI1	WT	N155	N5H5F1A2	1Core and 1Term	12	0.00484214	3	Complex
#01	Protein disulfide-isomerase	PDI1	WT	N155	N5H5F2	1Core1Term and 2Term	12.0714	0.00487096	3	Complex
#01	Protein disulfide-isomerase	PDI1	WT	N155	N5H6F1	1Core and 1Term	25	0.0100878	3	Complex
#01	Protein disulfide-isomerase	PDI1	WT	N155	N5H6F1A1	1Core and 1Term	74	0.0298598	3	Complex
#01	Protein disulfide-isomerase	PDI1	WT	N155	N5H6F1A2	1Core and 1Term	85	0.0342985	3	Complex
#01	Protein disulfide-isomerase	PDI1	WT	N155	N5H6F1A3	1Core and 1Term	47	0.018965	3	Complex
#01	Protein disulfide-isomerase	PDI1	WT	N155	N5H6F2	1Core1Term and 2Term	18.1071	0.00730644	3	Complex
#01	Protein disulfide-isomerase	PDI1	WT	N155	N5H6F2A1	1Core1Term and 2Term	20	0.00807023	3	Complex
#01	Protein disulfide-isomerase	PDI1	WT	N155	N5H6F2A2	1Core1Term and 2Term	5.9823	0.00241393	3	Complex
#01	Protein disulfide-isomerase	PDI1	WT	N155	N5H6F3A1	1Core2Term and 3Term	15.0893	0.0060887	3	Complex
#01	Protein disulfide-isomerase	PDI1	WT	N155	N6H3	NoFuc	9.05357	0.00365322	3	Complex
#01	Protein disulfide-isomerase	PDI1	WT	N155	N6H3F1	1Core and 1Term	9	0.0036316	3	Complex
#01	Protein disulfide-isomerase	PDI1	WT	N155	N6H4F1	1Core and 1Term	4	0.00161405	3	Complex
#01	Protein disulfide-isomerase	PDI1	WT	N155	N6H5F1	1Core and 1Term	18.1071	0.00730644	3	Complex
#01	Protein disulfide-isomerase	PDI1	WT	N155	N6H5F1A1	1Core and 1Term	9.05357	0.00365322	3	Complex
#01	Protein disulfide-isomerase	PDI1	WT	N155	N6H6F1	1Core and 1Term	27.1607	0.0109597	3	Complex
#01	Protein disulfide-isomerase	PDI1	WT	N155	N6H6F1A1	1Core and 1Term	21.125	0.00852418	3	Complex
#01	Protein disulfide-isomerase	PDI1	WT	N155	N6H6F1A2	1Core and 1Term	10	0.00403511	3	Complex
#01	Protein disulfide-isomerase	PDI1	WT	N155	N6H6F1A3	1Core and 1Term	6.03571	0.00243548	3	Complex
#01	Protein disulfide-isomerase	PDI1	WT	N155	N6H6F2A1	1Core1Term and 2Term	9.05357	0.00365322	3	Complex
#01	Protein disulfide-isomerase	PDI1	WT	N155	N6H7F1	1Core and 1Term	6.03571	0.00243548	3	Complex
#01	Protein disulfide-isomerase	PDI1	WT	N155	N6H7F1A1	1Core and 1Term	25	0.0100878	3	Complex
#01	Protein disulfide-isomerase	PDI1	WT	N155	N6H7F1A2	1Core and 1Term	33	0.0133159	3	Complex
#01	Protein disulfide-isomerase	PDI1	WT	N155	N6H7F1A3	1Core and 1Term	32	0.0129124	3	Complex
#01	Protein disulfide-isomerase	PDI1	WT	N155	N6H7F1A4	1Core and 1Term	17.9469	0.00724178	3	Complex
#01	Protein disulfide-isomerase	PDI1	WT	N155	N6H7F2A1	1Core1Term and 2Term	6	0.00242107	3	Complex
#01	Protein disulfide-isomerase	PDI1	WT	N155	N6H7F2A2	1Core1Term and 2Term	6	0.00242107	3	Complex
#01	Protein disulfide-isomerase	PDI1	WT	N155	N6H7F2A3	1Core1Term and 2Term	4.48673	0.00181045	3	Complex
#01	Protein disulfide-isomerase	PDI1	WT	N155	N6H7F3A2	1Core2Term and 3Term	2.99115	0.00120696	3	Complex
#01	Protein disulfide-isomerase	PDI1	WT	N155	N7H5A1	NoFuc	2.99115	0.00120696	3	Complex
#01	Protein disulfide-isomerase	PDI1	WT	N155	N7H5F4A2	1Core3Term and 4Term	6.03571	0.00243548	3	Complex
#01	Protein disulfide-isomerase	PDI1	WT	N155	N7H7F1	1Core and 1Term	6.03571	0.00243548	3	Complex
#01	Protein disulfide-isomerase	PDI1	WT	N155	N7H7F1A2	1Core and 1Term	5	0.00201756	3	Complex
#01	Protein disulfide-isomerase	PDI1	WT	N155	Unoccupied	NoFuc	3.79517	0.00153139	4	Unoccupied
#01	Protein disulfide-isomerase	PDI1	WT	N174	N2H8	NoFuc	203.398	0.0886791	1	High-mannose
#01	Protein disulfide-isomerase	PDI1	WT	N174	N2H7	NoFuc	148.062	0.0645531	1	High-mannose
#01	Protein disulfide-isomerase	PDI1	WT	N174	N2H6	NoFuc	206.389	0.0899832	1	High-mannose
#01	Protein disulfide-isomerase	PDI1	WT	N174	N2H5	NoFuc	284.159	0.12389	1	High-mannose
#01	Protein disulfide-isomerase	PDI1	WT	N174	N2H3	NoFuc	2.99115	0.0013041	1	High-mannose
#01	Protein disulfide-isomerase	PDI1	WT	N174	N2H3F1	1Core	4.48673	0.00195616	1	High-mannose
#01	Protein disulfide-isomerase	PDI1	WT	N174	N3H5	NoFuc	258.735	0.112805	2	Hybrid
#01	Protein disulfide-isomerase	PDI1	WT	N174	N3H5A1	NoFuc	192.929	0.0841147	2	Hybrid
#01	Protein disulfide-isomerase	PDI1	WT	N174	N3H6	NoFuc	315.566	0.137583	2	Hybrid
#01	Protein disulfide-isomerase	PDI1	WT	N174	N3H6A1	NoFuc	148.062	0.0645531	2	Hybrid
#01	Protein disulfide-isomerase	PDI1	WT	N174	N3H7	NoFuc	2.99115	0.0013041	2	Hybrid
#01	Protein disulfide-isomerase	PDI1	WT	N174	N4H6A1	NoFuc	2.99115	0.0013041	2	Hybrid
#01	Protein disulfide-isomerase	PDI1	WT	N174	N3H5F1	1Core and 1Term	38.885	0.0169534	2	Hybrid
#01	Protein disulfide-isomerase	PDI1	WT	N174	N3H6F1	1Core and 1Term	26.9204	0.0117369	2	Hybrid
#01	Protein disulfide-isomerase	PDI1	WT	N174	N3H3	NoFuc	9	0.00392389	3	Complex
#01	Protein disulfide-isomerase	PDI1	WT	N174	N3H4A1	NoFuc	55	0.0239793	3	Complex
#01	Protein disulfide-isomerase	PDI1	WT	N174	N3H4	NoFuc	121	0.0527545	3	Complex
#01	Protein disulfide-isomerase	PDI1	WT	N174	N3H4F1A1	1Core and 1Term	9.05357	0.00394724	3	Complex
#01	Protein disulfide-isomerase	PDI1	WT	N174	N3H4F1	1Core and 1Term	11.9646	0.00521642	3	Complex
#01	Protein disulfide-isomerase	PDI1	WT	N174	N4H4	NoFuc	2.99115	0.0013041	3	Complex
#01	Protein disulfide-isomerase	PDI1	WT	N174	N4H4A1	NoFuc	5.9823	0.00260821	3	Complex
#01	Protein disulfide-isomerase	PDI1	WT	N174	N4H5	NoFuc	9.05357	0.00394724	3	Complex
#01	Protein disulfide-isomerase	PDI1	WT	N174	N4H5A1	NoFuc	147	0.0640902	3	Complex
#01	Protein disulfide-isomerase	PDI1	WT	N174	N4H5A2	NoFuc	24.1429	0.010526	3	Complex
#01	Protein disulfide-isomerase	PDI1	WT	N174	N4H5F1A1	1Core and 1Term	8.97345	0.00391231	3	Complex
#01	Protein disulfide-isomerase	PDI1	WT	N174	N5H4	NoFuc	9.05357	0.00394724	3	Complex
#01	Protein disulfide-isomerase	PDI1	WT	N174	N5H4A1	NoFuc	27.1607	0.0118417	3	Complex
#01	Protein disulfide-isomerase	PDI1	WT	N174	N5H4F2	1Core1Term and 2Term	4.48673	0.00195616	3	Complex
#01	Protein disulfide-isomerase	PDI1	WT	N174	N5H5F2	1Core1Term and 2Term	4.48673	0.00195616	3	Complex
#01	Protein disulfide-isomerase	PDI1	WT	N174	N6H3	NoFuc	6.03571	0.0026315	3	Complex
#01	Protein disulfide-isomerase	PDI1	WT	N174	Unoccupied	NoFuc	1.69273	0.000738007	4	Unoccupied
#01	Protein disulfide-isomerase	PDI1	WT	N425	N2H6	NoFuc	11.9646	0.00573691	1	High-mannose
#01	Protein disulfide-isomerase	PDI1	WT	N425	N2H5	NoFuc	349.965	0.167805	1	High-mannose
#01	Protein disulfide-isomerase	PDI1	WT	N425	N2H3F1	1Core	5.9823	0.00286845	1	High-mannose
#01	Protein disulfide-isomerase	PDI1	WT	N425	N2H4	NoFuc	13.4602	0.00645402	1	High-mannose
#01	Protein disulfide-isomerase	PDI1	WT	N425	N4H6A1	NoFuc	16.4513	0.00788825	2	Hybrid
#01	Protein disulfide-isomerase	PDI1	WT	N425	N4H6A2	NoFuc	16.4513	0.00788825	2	Hybrid
#01	Protein disulfide-isomerase	PDI1	WT	N425	N5H7A2	NoFuc	2.99115	0.00143423	2	Hybrid
#01	Protein disulfide-isomerase	PDI1	WT	N425	N5H7A3	NoFuc	7.47788	0.00358557	2	Hybrid
#01	Protein disulfide-isomerase	PDI1	WT	N425	N4H6F1A1	1Core and 1Term	4.48673	0.00215134	2	Hybrid
#01	Protein disulfide-isomerase	PDI1	WT	N425	N4H6F1A2	1Core and 1Term	10.469	0.00501979	2	Hybrid
#01	Protein disulfide-isomerase	PDI1	WT	N425	N5H7F2A2	1Core1Term and 2Term	2.99115	0.00143423	2	Hybrid
#01	Protein disulfide-isomerase	PDI1	WT	N425	N5H7F2A3	1Core1Term and 2Term	5.9823	0.00286845	2	Hybrid
#01	Protein disulfide-isomerase	PDI1	WT	N425	N6H8F1	1Core and 1Term	2.99115	0.00143423	2	Hybrid
#01	Protein disulfide-isomerase	PDI1	WT	N425	N6H8F2A2	1Core1Term and 2Term	2.99115	0.00143423	2	Hybrid
#01	Protein disulfide-isomerase	PDI1	WT	N425	N6H8F2A3	1Core1Term and 2Term	8.97345	0.00430268	2	Hybrid
#01	Protein disulfide-isomerase	PDI1	WT	N425	N3H3	NoFuc	25.4248	0.0121909	3	Complex
#01	Protein disulfide-isomerase	PDI1	WT	N425	N3H3F1	1Core and 1Term	28.4159	0.0136252	3	Complex
#01	Protein disulfide-isomerase	PDI1	WT	N425	N4H3F1	1Core and 1Term	104.69	0.0501979	3	Complex
#01	Protein disulfide-isomerase	PDI1	WT	N425	N4H4F1	1Core and 1Term	26.9204	0.012908	3	Complex
#01	Protein disulfide-isomerase	PDI1	WT	N425	N4H4F1A1	1Core and 1Term	46.3628	0.0222305	3	Complex
#01	Protein disulfide-isomerase	PDI1	WT	N425	N4H5F1	1Core and 1Term	29.9115	0.0143423	3	Complex
#01	Protein disulfide-isomerase	PDI1	WT	N425	N4H5F1A1	1Core and 1Term	173.487	0.0831851	3	Complex
#01	Protein disulfide-isomerase	PDI1	WT	N425	N4H5F1A2	1Core and 1Term	402.31	0.192903	3	Complex
#01	Protein disulfide-isomerase	PDI1	WT	N425	N4H5F2A1	1Core1Term and 2Term	110.673	0.0530664	3	Complex
#01	Protein disulfide-isomerase	PDI1	WT	N425	N4H5F3A2	1Core2Term and 3Term	8.97345	0.00430268	3	Complex
#01	Protein disulfide-isomerase	PDI1	WT	N425	N5H3F1	1Core and 1Term	26.9204	0.012908	3	Complex
#01	Protein disulfide-isomerase	PDI1	WT	N425	N5H4F1	1Core and 1Term	8.97345	0.00430268	3	Complex
#01	Protein disulfide-isomerase	PDI1	WT	N425	N5H4F1A1	1Core and 1Term	10.469	0.00501979	3	Complex
#01	Protein disulfide-isomerase	PDI1	WT	N425	N5H4F1A2	1Core and 1Term	11.9646	0.00573691	3	Complex
#01	Protein disulfide-isomerase	PDI1	WT	N425	N5H5F1	1Core and 1Term	4.48673	0.00215134	3	Complex
#01	Protein disulfide-isomerase	PDI1	WT	N425	N5H5F1A1	1Core and 1Term	19.4425	0.00932247	3	Complex
#01	Protein disulfide-isomerase	PDI1	WT	N425	N5H5F1A2	1Core and 1Term	10.469	0.00501979	3	Complex
#01	Protein disulfide-isomerase	PDI1	WT	N425	N5H6F1	1Core and 1Term	22.4336	0.0107567	3	Complex
#01	Protein disulfide-isomerase	PDI1	WT	N425	N5H6F1A1	1Core and 1Term	80.7611	0.0387241	3	Complex
#01	Protein disulfide-isomerase	PDI1	WT	N425	N5H6F1A2	1Core and 1Term	124.133	0.0595204	3	Complex
#01	Protein disulfide-isomerase	PDI1	WT	N425	N5H6F1A3	1Core and 1Term	173.487	0.0831851	3	Complex
#01	Protein disulfide-isomerase	PDI1	WT	N425	N5H6F1A4	1Core and 1Term	7.47788	0.00358557	3	Complex
#01	Protein disulfide-isomerase	PDI1	WT	N425	N5H6F2A1	1Core1Term and 2Term	25.4248	0.0121909	3	Complex
#01	Protein disulfide-isomerase	PDI1	WT	N425	N5H6F2A2	1Core1Term and 2Term	23.9292	0.0114738	3	Complex
#01	Protein disulfide-isomerase	PDI1	WT	N425	N6H5F1A2	1Core and 1Term	4.48673	0.00215134	3	Complex
#01	Protein disulfide-isomerase	PDI1	WT	N425	N6H6F1A2	1Core and 1Term	2.99115	0.00143423	3	Complex
#01	Protein disulfide-isomerase	PDI1	WT	N425	N6H7F1A1	1Core and 1Term	19.4425	0.00932247	3	Complex
#01	Protein disulfide-isomerase	PDI1	WT	N425	N6H7F1A2	1Core and 1Term	23.9292	0.0114738	3	Complex
#01	Protein disulfide-isomerase	PDI1	WT	N425	N6H7F1A3	1Core and 1Term	19.4425	0.00932247	3	Complex
#01	Protein disulfide-isomerase	PDI1	WT	N425	N6H7F1A4	1Core and 1Term	25.4248	0.0121909	3	Complex
#01	Protein disulfide-isomerase	PDI1	WT	N425	N6H7F2A1	1Core1Term and 2Term	2.99115	0.00143423	3	Complex
#01	Protein disulfide-isomerase	PDI1	WT	N425	N6H7F2A2	1Core1Term and 2Term	2.99115	0.00143423	3	Complex
#01	Protein disulfide-isomerase	PDI1	WT	N425	N6H7F4A2	1Core3Term and 4Term	2.99115	0.00143423	3	Complex
#01	Protein disulfide-isomerase	PDI1	WT	N425	N7H7A4	NoFuc	4.48673	0.00215134	3	Complex
#01	Protein disulfide-isomerase	PDI1	WT	N425	Unoccupied	NoFuc	5.20412	0.00249532	4	Unoccupied
#02	Etanercept	TNFRSF1B+IGHG1	Lec1	N149	N2H9	NoFuc	19.5537	0.00900076	1	High-mannose
#02	Etanercept	TNFRSF1B+IGHG1	Lec1	N149	N2H8	NoFuc	84.2314	0.0387725	1	High-mannose
#02	Etanercept	TNFRSF1B+IGHG1	Lec1	N149	N2H7	NoFuc	204.562	0.0941618	1	High-mannose
#02	Etanercept	TNFRSF1B+IGHG1	Lec1	N149	N2H6	NoFuc	106.793	0.049158	1	High-mannose
#02	Etanercept	TNFRSF1B+IGHG1	Lec1	N149	N2H5	NoFuc	1338.68	0.616206	1	High-mannose
#02	Etanercept	TNFRSF1B+IGHG1	Lec1	N149	N2H3	NoFuc	57.157	0.0263099	1	High-mannose
#02	Etanercept	TNFRSF1B+IGHG1	Lec1	N149	N2H4	NoFuc	291.802	0.134319	1	High-mannose
#02	Etanercept	TNFRSF1B+IGHG1	Lec1	N149	N3H5	NoFuc	3.00826	0.00138473	2	Hybrid
#02	Etanercept	TNFRSF1B+IGHG1	Lec1	N149	N3H3	NoFuc	7.52066	0.00346183	3	Complex
#02	Etanercept	TNFRSF1B+IGHG1	Lec1	N149	N3H3F1	1Core and 1Term	6.01653	0.00276946	3	Complex
#02	Etanercept	TNFRSF1B+IGHG1	Lec1	N149	Unoccupied	NoFuc	53.1306	0.0244565	4	Unoccupied
#02	Etanercept	TNFRSF1B+IGHG1	Lec1	N171	N2H8	NoFuc	40.6116	0.0217935	1	High-mannose
#02	Etanercept	TNFRSF1B+IGHG1	Lec1	N171	N2H7	NoFuc	58.6612	0.0314795	1	High-mannose
#02	Etanercept	TNFRSF1B+IGHG1	Lec1	N171	N2H6	NoFuc	60.1653	0.0322867	1	High-mannose
#02	Etanercept	TNFRSF1B+IGHG1	Lec1	N171	N2H5	NoFuc	994.231	0.533537	1	High-mannose
#02	Etanercept	TNFRSF1B+IGHG1	Lec1	N171	N2H5F1	1Core	18.0496	0.009686	1	High-mannose
#02	Etanercept	TNFRSF1B+IGHG1	Lec1	N171	N2H4	NoFuc	66.1818	0.0355153	1	High-mannose
#02	Etanercept	TNFRSF1B+IGHG1	Lec1	N171	N3H5	NoFuc	100.777	0.0540802	2	Hybrid
#02	Etanercept	TNFRSF1B+IGHG1	Lec1	N171	N3H6	NoFuc	126.347	0.067802	2	Hybrid
#02	Etanercept	TNFRSF1B+IGHG1	Lec1	N171	N3H6A1	NoFuc	112.81	0.0605375	2	Hybrid
#02	Etanercept	TNFRSF1B+IGHG1	Lec1	N171	N4H7	NoFuc	13.5372	0.0072645	2	Hybrid
#02	Etanercept	TNFRSF1B+IGHG1	Lec1	N171	N4H7A1	NoFuc	87.2397	0.0468157	2	Hybrid
#02	Etanercept	TNFRSF1B+IGHG1	Lec1	N171	N4H7A2	NoFuc	28.5785	0.0153362	2	Hybrid
#02	Etanercept	TNFRSF1B+IGHG1	Lec1	N171	N3H6F1	1Core and 1Term	9.02479	0.004843	2	Hybrid
#02	Etanercept	TNFRSF1B+IGHG1	Lec1	N171	N4H6F1A1	1Core and 1Term	30.0826	0.0161433	2	Hybrid
#02	Etanercept	TNFRSF1B+IGHG1	Lec1	N171	N4H7F1A1	1Core and 1Term	10.5289	0.00565017	2	Hybrid
#02	Etanercept	TNFRSF1B+IGHG1	Lec1	N171	Unoccupied	NoFuc	106.644	0.0572289	4	Unoccupied
#02	Etanercept	TNFRSF1B+IGHG1	Lec1	N317	N2H8	NoFuc	6.01653	0.0369614	1	High-mannose
#02	Etanercept	TNFRSF1B+IGHG1	Lec1	N317	N2H7	NoFuc	6.01653	0.0369614	1	High-mannose
#02	Etanercept	TNFRSF1B+IGHG1	Lec1	N317	N2H6	NoFuc	3.00826	0.0184807	1	High-mannose
#02	Etanercept	TNFRSF1B+IGHG1	Lec1	N317	N2H5	NoFuc	135.372	0.831631	1	High-mannose
#02	Etanercept	TNFRSF1B+IGHG1	Lec1	N317	N2H4	NoFuc	6.01653	0.0369614	1	High-mannose
#02	Etanercept	TNFRSF1B+IGHG1	Lec1	N317	Unoccupied	NoFuc	6.34914	0.0390047	4	Unoccupied
#02	Etanercept	TNFRSF1B+IGHG1	WT	N149	N2H9	NoFuc	12.0331	0.0035792	1	High-mannose
#02	Etanercept	TNFRSF1B+IGHG1	WT	N149	N2H8	NoFuc	65	0.019334	1	High-mannose
#02	Etanercept	TNFRSF1B+IGHG1	WT	N149	N2H8F1	1Core	6.01653	0.0017896	1	High-mannose
#02	Etanercept	TNFRSF1B+IGHG1	WT	N149	N2H7	NoFuc	85	0.025283	1	High-mannose
#02	Etanercept	TNFRSF1B+IGHG1	WT	N149	N2H6	NoFuc	44	0.0130877	1	High-mannose
#02	Etanercept	TNFRSF1B+IGHG1	WT	N149	N2H6F1	1Core	3.00826	0.000894799	1	High-mannose
#02	Etanercept	TNFRSF1B+IGHG1	WT	N149	N2H5	NoFuc	791	0.23528	1	High-mannose
#02	Etanercept	TNFRSF1B+IGHG1	WT	N149	N2H3	NoFuc	31	0.00922085	1	High-mannose
#02	Etanercept	TNFRSF1B+IGHG1	WT	N149	N2H4	NoFuc	136	0.0404528	1	High-mannose
#02	Etanercept	TNFRSF1B+IGHG1	WT	N149	N3H4	NoFuc	38	0.011303	2	Hybrid
#02	Etanercept	TNFRSF1B+IGHG1	WT	N149	N3H5	NoFuc	68	0.0202264	2	Hybrid
#02	Etanercept	TNFRSF1B+IGHG1	WT	N149	N3H5A1	NoFuc	68	0.0202264	2	Hybrid
#02	Etanercept	TNFRSF1B+IGHG1	WT	N149	N3H6	NoFuc	91	0.0270677	2	Hybrid
#02	Etanercept	TNFRSF1B+IGHG1	WT	N149	N3H6A1	NoFuc	56	0.016657	2	Hybrid
#02	Etanercept	TNFRSF1B+IGHG1	WT	N149	N3H7	NoFuc	13.5372	0.00402659	2	Hybrid
#02	Etanercept	TNFRSF1B+IGHG1	WT	N149	N4H6	NoFuc	4.5124	0.0013422	2	Hybrid
#02	Etanercept	TNFRSF1B+IGHG1	WT	N149	N4H6A1	NoFuc	4.5124	0.0013422	2	Hybrid
#02	Etanercept	TNFRSF1B+IGHG1	WT	N149	N3H4F1	1Core and 1Term	34	0.0101132	2	Hybrid
#02	Etanercept	TNFRSF1B+IGHG1	WT	N149	N3H4F2	1Core1Term and 2Term	3.00826	0.000894799	2	Hybrid
#02	Etanercept	TNFRSF1B+IGHG1	WT	N149	N3H5F1	1Core and 1Term	54	0.0160621	2	Hybrid
#02	Etanercept	TNFRSF1B+IGHG1	WT	N149	N3H5F1A1	1Core and 1Term	12.0331	0.0035792	2	Hybrid
#02	Etanercept	TNFRSF1B+IGHG1	WT	N149	N3H5F2	1Core1Term and 2Term	3.00826	0.000894799	2	Hybrid
#02	Etanercept	TNFRSF1B+IGHG1	WT	N149	N3H6F1	1Core and 1Term	66.1818	0.0196856	2	Hybrid
#02	Etanercept	TNFRSF1B+IGHG1	WT	N149	N4H6F1	1Core and 1Term	4.5124	0.0013422	2	Hybrid
#02	Etanercept	TNFRSF1B+IGHG1	WT	N149	N3H3	NoFuc	55	0.0163596	3	Complex
#02	Etanercept	TNFRSF1B+IGHG1	WT	N149	N3H4A1	NoFuc	84	0.0249855	3	Complex
#02	Etanercept	TNFRSF1B+IGHG1	WT	N149	N3H4	NoFuc	10	0.00297447	3	Complex
#02	Etanercept	TNFRSF1B+IGHG1	WT	N149	N3H4F1A1	1Core and 1Term	16	0.00475915	3	Complex
#02	Etanercept	TNFRSF1B+IGHG1	WT	N149	N3H4F1	1Core and 1Term	18	0.00535404	3	Complex
#02	Etanercept	TNFRSF1B+IGHG1	WT	N149	N3H4F2	1Core1Term and 2Term	3.00826	0.000894799	3	Complex
#02	Etanercept	TNFRSF1B+IGHG1	WT	N149	N4H3	NoFuc	28	0.00832851	3	Complex
#02	Etanercept	TNFRSF1B+IGHG1	WT	N149	N4H4	NoFuc	50	0.0148723	3	Complex
#02	Etanercept	TNFRSF1B+IGHG1	WT	N149	N4H4A1	NoFuc	20	0.00594894	3	Complex
#02	Etanercept	TNFRSF1B+IGHG1	WT	N149	N4H5	NoFuc	108	0.0321243	3	Complex
#02	Etanercept	TNFRSF1B+IGHG1	WT	N149	N4H5A1	NoFuc	190	0.0565149	3	Complex
#02	Etanercept	TNFRSF1B+IGHG1	WT	N149	N4H3F1	1Core and 1Term	7.52066	0.002237	3	Complex
#02	Etanercept	TNFRSF1B+IGHG1	WT	N149	N4H4F1	1Core and 1Term	21	0.00624638	3	Complex
#02	Etanercept	TNFRSF1B+IGHG1	WT	N149	N4H4F1A1	1Core and 1Term	5.96721	0.00177493	3	Complex
#02	Etanercept	TNFRSF1B+IGHG1	WT	N149	N4H4F4	1Core3Term and 4Term	9.02479	0.0026844	3	Complex
#02	Etanercept	TNFRSF1B+IGHG1	WT	N149	N4H5F1	1Core and 1Term	93	0.0276626	3	Complex
#02	Etanercept	TNFRSF1B+IGHG1	WT	N149	N4H5F1A1	1Core and 1Term	119	0.0353962	3	Complex
#02	Etanercept	TNFRSF1B+IGHG1	WT	N149	N4H5F2	1Core1Term and 2Term	54.1488	0.0161064	3	Complex
#02	Etanercept	TNFRSF1B+IGHG1	WT	N149	N4H5F2A1	1Core1Term and 2Term	41	0.0121953	3	Complex
#02	Etanercept	TNFRSF1B+IGHG1	WT	N149	N4H5F3	1Core2Term and 3Term	4.5124	0.0013422	3	Complex
#02	Etanercept	TNFRSF1B+IGHG1	WT	N149	N4H5F4	1Core3Term and 4Term	4.5124	0.0013422	3	Complex
#02	Etanercept	TNFRSF1B+IGHG1	WT	N149	N5H3	NoFuc	13.5372	0.00402659	3	Complex
#02	Etanercept	TNFRSF1B+IGHG1	WT	N149	N5H4	NoFuc	104	0.0309345	3	Complex
#02	Etanercept	TNFRSF1B+IGHG1	WT	N149	N5H4A1	NoFuc	45	0.0133851	3	Complex
#02	Etanercept	TNFRSF1B+IGHG1	WT	N149	N5H5	NoFuc	70	0.0208213	3	Complex
#02	Etanercept	TNFRSF1B+IGHG1	WT	N149	N5H5A1	NoFuc	26	0.00773362	3	Complex
#02	Etanercept	TNFRSF1B+IGHG1	WT	N149	N5H3F1	1Core and 1Term	4.5124	0.0013422	3	Complex
#02	Etanercept	TNFRSF1B+IGHG1	WT	N149	N5H4F1	1Core and 1Term	76	0.022606	3	Complex
#02	Etanercept	TNFRSF1B+IGHG1	WT	N149	N5H4F1A1	1Core and 1Term	43	0.0127902	3	Complex
#02	Etanercept	TNFRSF1B+IGHG1	WT	N149	N5H4F2	1Core1Term and 2Term	33.0909	0.00984279	3	Complex
#02	Etanercept	TNFRSF1B+IGHG1	WT	N149	N5H4F2A1	1Core1Term and 2Term	15.0413	0.00447399	3	Complex
#02	Etanercept	TNFRSF1B+IGHG1	WT	N149	N5H4F3	1Core2Term and 3Term	13.5372	0.00402659	3	Complex
#02	Etanercept	TNFRSF1B+IGHG1	WT	N149	N5H5F1	1Core and 1Term	65	0.019334	3	Complex
#02	Etanercept	TNFRSF1B+IGHG1	WT	N149	N5H5F1A1	1Core and 1Term	21	0.00624638	3	Complex
#02	Etanercept	TNFRSF1B+IGHG1	WT	N149	N5H5F2	1Core1Term and 2Term	34.595	0.0102902	3	Complex
#02	Etanercept	TNFRSF1B+IGHG1	WT	N149	N5H5F3	1Core2Term and 3Term	6.01653	0.0017896	3	Complex
#02	Etanercept	TNFRSF1B+IGHG1	WT	N149	N5H6F1	1Core and 1Term	3.00826	0.000894799	3	Complex
#02	Etanercept	TNFRSF1B+IGHG1	WT	N149	N6H3	NoFuc	49.6364	0.0147642	3	Complex
#02	Etanercept	TNFRSF1B+IGHG1	WT	N149	N6H4	NoFuc	15	0.0044617	3	Complex
#02	Etanercept	TNFRSF1B+IGHG1	WT	N149	N6H3F1	1Core and 1Term	10.5289	0.0031318	3	Complex
#02	Etanercept	TNFRSF1B+IGHG1	WT	N149	N6H3F2	1Core1Term and 2Term	3.00826	0.000894799	3	Complex
#02	Etanercept	TNFRSF1B+IGHG1	WT	N149	N6H4F2	1Core1Term and 2Term	3.00826	0.000894799	3	Complex
#02	Etanercept	TNFRSF1B+IGHG1	WT	N149	N7H3F2	1Core1Term and 2Term	7.52066	0.002237	3	Complex
#02	Etanercept	TNFRSF1B+IGHG1	WT	N149	N7H6F2	1Core1Term and 2Term	4.5124	0.0013422	3	Complex
#02	Etanercept	TNFRSF1B+IGHG1	WT	N149	N8H6F1	1Core and 1Term	4.5124	0.0013422	3	Complex
#02	Etanercept	TNFRSF1B+IGHG1	WT	N149	N8H8F1	1Core and 1Term	3.00826	0.000894799	3	Complex
#02	Etanercept	TNFRSF1B+IGHG1	WT	N149	Unoccupied	NoFuc	52.8127	0.015709	4	Unoccupied
#02	Etanercept	TNFRSF1B+IGHG1	WT	N171	N2H9	NoFuc	9.02479	0.00121931	1	High-mannose
#02	Etanercept	TNFRSF1B+IGHG1	WT	N171	N2H8	NoFuc	75.2066	0.010161	1	High-mannose
#02	Etanercept	TNFRSF1B+IGHG1	WT	N171	N2H7	NoFuc	66.1818	0.00894164	1	High-mannose
#02	Etanercept	TNFRSF1B+IGHG1	WT	N171	N2H6	NoFuc	91.7521	0.0123964	1	High-mannose
#02	Etanercept	TNFRSF1B+IGHG1	WT	N171	N2H5	NoFuc	1076	0.145375	1	High-mannose
#02	Etanercept	TNFRSF1B+IGHG1	WT	N171	N2H5F1	1Core	25.5702	0.00345472	1	High-mannose
#02	Etanercept	TNFRSF1B+IGHG1	WT	N171	N2H3	NoFuc	48.1322	0.00650301	1	High-mannose
#02	Etanercept	TNFRSF1B+IGHG1	WT	N171	N2H3F1	1Core	12.0331	0.00162575	1	High-mannose
#02	Etanercept	TNFRSF1B+IGHG1	WT	N171	N2H4	NoFuc	85	0.0114841	1	High-mannose
#02	Etanercept	TNFRSF1B+IGHG1	WT	N171	N2H4F1	1Core	48.1322	0.00650301	1	High-mannose
#02	Etanercept	TNFRSF1B+IGHG1	WT	N171	N3H4	NoFuc	46.6281	0.00629979	2	Hybrid
#02	Etanercept	TNFRSF1B+IGHG1	WT	N171	N3H5	NoFuc	126.347	0.0170704	2	Hybrid
#02	Etanercept	TNFRSF1B+IGHG1	WT	N171	N3H5A1	NoFuc	66.1818	0.00894164	2	Hybrid
#02	Etanercept	TNFRSF1B+IGHG1	WT	N171	N3H6	NoFuc	204.562	0.0276378	2	Hybrid
#02	Etanercept	TNFRSF1B+IGHG1	WT	N171	N3H6A1	NoFuc	215.091	0.0290603	2	Hybrid
#02	Etanercept	TNFRSF1B+IGHG1	WT	N171	N3H7	NoFuc	6.01653	0.000812876	2	Hybrid
#02	Etanercept	TNFRSF1B+IGHG1	WT	N171	N4H6	NoFuc	37.6033	0.00508048	2	Hybrid
#02	Etanercept	TNFRSF1B+IGHG1	WT	N171	N4H6A1	NoFuc	40.6116	0.00548691	2	Hybrid
#02	Etanercept	TNFRSF1B+IGHG1	WT	N171	N4H7	NoFuc	7.52066	0.0010161	2	Hybrid
#02	Etanercept	TNFRSF1B+IGHG1	WT	N171	N4H7A1	NoFuc	72.1983	0.00975451	2	Hybrid
#02	Etanercept	TNFRSF1B+IGHG1	WT	N171	N4H7A2	NoFuc	37.6033	0.00508048	2	Hybrid
#02	Etanercept	TNFRSF1B+IGHG1	WT	N171	N4H8A2	NoFuc	3.00826	0.000406438	2	Hybrid
#02	Etanercept	TNFRSF1B+IGHG1	WT	N171	N3H4F1	1Core and 1Term	73.7025	0.00995773	2	Hybrid
#02	Etanercept	TNFRSF1B+IGHG1	WT	N171	N3H4F2	1Core1Term and 2Term	15.0413	0.00203219	2	Hybrid
#02	Etanercept	TNFRSF1B+IGHG1	WT	N171	N3H5F1	1Core and 1Term	175.983	0.0237766	2	Hybrid
#02	Etanercept	TNFRSF1B+IGHG1	WT	N171	N3H5F1A1	1Core and 1Term	106.793	0.0144286	2	Hybrid
#02	Etanercept	TNFRSF1B+IGHG1	WT	N171	N3H5F2	1Core1Term and 2Term	157.934	0.021338	2	Hybrid
#02	Etanercept	TNFRSF1B+IGHG1	WT	N171	N3H5F2A1	1Core1Term and 2Term	9.02479	0.00121931	2	Hybrid
#02	Etanercept	TNFRSF1B+IGHG1	WT	N171	N3H6F1	1Core and 1Term	165.455	0.0223541	2	Hybrid
#02	Etanercept	TNFRSF1B+IGHG1	WT	N171	N3H6F1A1	1Core and 1Term	30.0826	0.00406438	2	Hybrid
#02	Etanercept	TNFRSF1B+IGHG1	WT	N171	N3H6F2	1Core1Term and 2Term	33.0909	0.00447082	2	Hybrid
#02	Etanercept	TNFRSF1B+IGHG1	WT	N171	N3H6F2A1	1Core1Term and 2Term	175.983	0.0237766	2	Hybrid
#02	Etanercept	TNFRSF1B+IGHG1	WT	N171	N4H6F1	1Core and 1Term	82.7273	0.011177	2	Hybrid
#02	Etanercept	TNFRSF1B+IGHG1	WT	N171	N4H6F1A1	1Core and 1Term	4.5124	0.000609657	2	Hybrid
#02	Etanercept	TNFRSF1B+IGHG1	WT	N171	N4H6F1A2	1Core and 1Term	9.02479	0.00121931	2	Hybrid
#02	Etanercept	TNFRSF1B+IGHG1	WT	N171	N4H6F2	1Core1Term and 2Term	16.5455	0.00223541	2	Hybrid
#02	Etanercept	TNFRSF1B+IGHG1	WT	N171	N4H6F2A2	1Core1Term and 2Term	3.00826	0.000406438	2	Hybrid
#02	Etanercept	TNFRSF1B+IGHG1	WT	N171	N4H7F1A1	1Core and 1Term	19.5537	0.00264185	2	Hybrid
#02	Etanercept	TNFRSF1B+IGHG1	WT	N171	N3H3	NoFuc	72.1983	0.00975451	3	Complex
#02	Etanercept	TNFRSF1B+IGHG1	WT	N171	N3H4A1	NoFuc	16.5455	0.00223541	3	Complex
#02	Etanercept	TNFRSF1B+IGHG1	WT	N171	N3H4	NoFuc	7.52066	0.0010161	3	Complex
#02	Etanercept	TNFRSF1B+IGHG1	WT	N171	N3H3F1	1Core and 1Term	58.6612	0.00792554	3	Complex
#02	Etanercept	TNFRSF1B+IGHG1	WT	N171	N3H4F1A1	1Core and 1Term	46.6281	0.00629979	3	Complex
#02	Etanercept	TNFRSF1B+IGHG1	WT	N171	N3H4F1	1Core and 1Term	37.6033	0.00508048	3	Complex
#02	Etanercept	TNFRSF1B+IGHG1	WT	N171	N3H4F2	1Core1Term and 2Term	70.6942	0.0095513	3	Complex
#02	Etanercept	TNFRSF1B+IGHG1	WT	N171	N4H3	NoFuc	10.5289	0.00142253	3	Complex
#02	Etanercept	TNFRSF1B+IGHG1	WT	N171	N4H3A1	NoFuc	7.52066	0.0010161	3	Complex
#02	Etanercept	TNFRSF1B+IGHG1	WT	N171	N4H4	NoFuc	34.595	0.00467404	3	Complex
#02	Etanercept	TNFRSF1B+IGHG1	WT	N171	N4H4A1	NoFuc	36.0992	0.00487726	3	Complex
#02	Etanercept	TNFRSF1B+IGHG1	WT	N171	N4H5	NoFuc	132.364	0.0178833	3	Complex
#02	Etanercept	TNFRSF1B+IGHG1	WT	N171	N4H5A1	NoFuc	55.6529	0.0075191	3	Complex
#02	Etanercept	TNFRSF1B+IGHG1	WT	N171	N4H5A2	NoFuc	3.00826	0.000406438	3	Complex
#02	Etanercept	TNFRSF1B+IGHG1	WT	N171	N4H3F1	1Core and 1Term	58.6612	0.00792554	3	Complex
#02	Etanercept	TNFRSF1B+IGHG1	WT	N171	N4H3F1A1	1Core and 1Term	19.5537	0.00264185	3	Complex
#02	Etanercept	TNFRSF1B+IGHG1	WT	N171	N4H3F2	1Core1Term and 2Term	108.298	0.0146318	3	Complex
#02	Etanercept	TNFRSF1B+IGHG1	WT	N171	N4H4F1	1Core and 1Term	216.595	0.0292635	3	Complex
#02	Etanercept	TNFRSF1B+IGHG1	WT	N171	N4H4F1A1	1Core and 1Term	76.7107	0.0103642	3	Complex
#02	Etanercept	TNFRSF1B+IGHG1	WT	N171	N4H4F2	1Core1Term and 2Term	273.752	0.0369859	3	Complex
#02	Etanercept	TNFRSF1B+IGHG1	WT	N171	N4H5F1	1Core and 1Term	266.231	0.0359698	3	Complex
#02	Etanercept	TNFRSF1B+IGHG1	WT	N171	N4H5F1A1	1Core and 1Term	114.314	0.0154446	3	Complex
#02	Etanercept	TNFRSF1B+IGHG1	WT	N171	N4H5F2	1Core1Term and 2Term	151.917	0.0205251	3	Complex
#02	Etanercept	TNFRSF1B+IGHG1	WT	N171	N4H5F2A1	1Core1Term and 2Term	55.6529	0.0075191	3	Complex
#02	Etanercept	TNFRSF1B+IGHG1	WT	N171	N4H5F3	1Core2Term and 3Term	12.0331	0.00162575	3	Complex
#02	Etanercept	TNFRSF1B+IGHG1	WT	N171	N5H3	NoFuc	24.0661	0.0032515	3	Complex
#02	Etanercept	TNFRSF1B+IGHG1	WT	N171	N5H4	NoFuc	6.01653	0.000812876	3	Complex
#02	Etanercept	TNFRSF1B+IGHG1	WT	N171	N5H4A1	NoFuc	25.5702	0.00345472	3	Complex
#02	Etanercept	TNFRSF1B+IGHG1	WT	N171	N5H5	NoFuc	3.00826	0.000406438	3	Complex
#02	Etanercept	TNFRSF1B+IGHG1	WT	N171	N5H3F1	1Core and 1Term	175.983	0.0237766	3	Complex
#02	Etanercept	TNFRSF1B+IGHG1	WT	N171	N5H3F1A1	1Core and 1Term	18.0496	0.00243863	3	Complex
#02	Etanercept	TNFRSF1B+IGHG1	WT	N171	N5H3F2	1Core1Term and 2Term	33.0909	0.00447082	3	Complex
#02	Etanercept	TNFRSF1B+IGHG1	WT	N171	N5H3F3	1Core2Term and 3Term	6.01653	0.000812876	3	Complex
#02	Etanercept	TNFRSF1B+IGHG1	WT	N171	N5H4F1	1Core and 1Term	219.603	0.02967	3	Complex
#02	Etanercept	TNFRSF1B+IGHG1	WT	N171	N5H4F1A1	1Core and 1Term	69.1901	0.00934808	3	Complex
#02	Etanercept	TNFRSF1B+IGHG1	WT	N171	N5H4F2	1Core1Term and 2Term	197.041	0.0266217	3	Complex
#02	Etanercept	TNFRSF1B+IGHG1	WT	N171	N5H4F2A1	1Core1Term and 2Term	91.7521	0.0123964	3	Complex
#02	Etanercept	TNFRSF1B+IGHG1	WT	N171	N5H4F3	1Core2Term and 3Term	52.6446	0.00711267	3	Complex
#02	Etanercept	TNFRSF1B+IGHG1	WT	N171	N5H5F1	1Core and 1Term	136.876	0.0184929	3	Complex
#02	Etanercept	TNFRSF1B+IGHG1	WT	N171	N5H5F1A1	1Core and 1Term	51.1405	0.00690945	3	Complex
#02	Etanercept	TNFRSF1B+IGHG1	WT	N171	N5H5F1A2	1Core and 1Term	18.0496	0.00243863	3	Complex
#02	Etanercept	TNFRSF1B+IGHG1	WT	N171	N5H5F2	1Core1Term and 2Term	57.157	0.00772232	3	Complex
#02	Etanercept	TNFRSF1B+IGHG1	WT	N171	N5H5F2A1	1Core1Term and 2Term	21.0579	0.00284507	3	Complex
#02	Etanercept	TNFRSF1B+IGHG1	WT	N171	N5H5F2A2	1Core1Term and 2Term	24.0661	0.0032515	3	Complex
#02	Etanercept	TNFRSF1B+IGHG1	WT	N171	N5H5F3	1Core2Term and 3Term	16.5455	0.00223541	3	Complex
#02	Etanercept	TNFRSF1B+IGHG1	WT	N171	N5H6F1	1Core and 1Term	4.5124	0.000609657	3	Complex
#02	Etanercept	TNFRSF1B+IGHG1	WT	N171	N5H6F1A1	1Core and 1Term	13.5372	0.00182897	3	Complex
#02	Etanercept	TNFRSF1B+IGHG1	WT	N171	N5H6F1A2	1Core and 1Term	10.5289	0.00142253	3	Complex
#02	Etanercept	TNFRSF1B+IGHG1	WT	N171	N6H3	NoFuc	99.2727	0.0134125	3	Complex
#02	Etanercept	TNFRSF1B+IGHG1	WT	N171	N6H3A1	NoFuc	15.0413	0.00203219	3	Complex
#02	Etanercept	TNFRSF1B+IGHG1	WT	N171	N6H4	NoFuc	9.02479	0.00121931	3	Complex
#02	Etanercept	TNFRSF1B+IGHG1	WT	N171	N6H3F1	1Core and 1Term	160.942	0.0217444	3	Complex
#02	Etanercept	TNFRSF1B+IGHG1	WT	N171	N6H3F1A1	1Core and 1Term	66.1818	0.00894164	3	Complex
#02	Etanercept	TNFRSF1B+IGHG1	WT	N171	N6H3F2	1Core1Term and 2Term	123.339	0.016664	3	Complex
#02	Etanercept	TNFRSF1B+IGHG1	WT	N171	N6H3F2A1	1Core1Term and 2Term	19.5537	0.00264185	3	Complex
#02	Etanercept	TNFRSF1B+IGHG1	WT	N171	N6H3F3	1Core2Term and 3Term	19.5537	0.00264185	3	Complex
#02	Etanercept	TNFRSF1B+IGHG1	WT	N171	N6H4F1	1Core and 1Term	13.5372	0.00182897	3	Complex
#02	Etanercept	TNFRSF1B+IGHG1	WT	N171	N6H4F1A1	1Core and 1Term	3.00826	0.000406438	3	Complex
#02	Etanercept	TNFRSF1B+IGHG1	WT	N171	N6H4F3A1	1Core2Term and 3Term	3.00826	0.000406438	3	Complex
#02	Etanercept	TNFRSF1B+IGHG1	WT	N171	N6H5F1A1	1Core and 1Term	3.00826	0.000406438	3	Complex
#02	Etanercept	TNFRSF1B+IGHG1	WT	N171	N6H5F1A2	1Core and 1Term	4.5124	0.000609657	3	Complex
#02	Etanercept	TNFRSF1B+IGHG1	WT	N171	N6H5F2A2	1Core1Term and 2Term	3.00826	0.000406438	3	Complex
#02	Etanercept	TNFRSF1B+IGHG1	WT	N171	N7H3	NoFuc	4.5124	0.000609657	3	Complex
#02	Etanercept	TNFRSF1B+IGHG1	WT	N171	N7H4	NoFuc	4.5124	0.000609657	3	Complex
#02	Etanercept	TNFRSF1B+IGHG1	WT	N171	N7H4A1	NoFuc	3.00826	0.000406438	3	Complex
#02	Etanercept	TNFRSF1B+IGHG1	WT	N171	N7H4F2A2	1Core1Term and 2Term	3.00826	0.000406438	3	Complex
#02	Etanercept	TNFRSF1B+IGHG1	WT	N171	Unoccupied	NoFuc	145.788	0.019697	4	Unoccupied
#02	Etanercept	TNFRSF1B+IGHG1	WT	N317	N2H8	NoFuc	3.00826	0.00175077	1	High-mannose
#02	Etanercept	TNFRSF1B+IGHG1	WT	N317	N2H7	NoFuc	9.02479	0.0052523	1	High-mannose
#02	Etanercept	TNFRSF1B+IGHG1	WT	N317	N2H6	NoFuc	6.01653	0.00350153	1	High-mannose
#02	Etanercept	TNFRSF1B+IGHG1	WT	N317	N2H5	NoFuc	388.066	0.225849	1	High-mannose
#02	Etanercept	TNFRSF1B+IGHG1	WT	N317	N3H5	NoFuc	4.5124	0.00262615	2	Hybrid
#02	Etanercept	TNFRSF1B+IGHG1	WT	N317	N3H6	NoFuc	19.5537	0.01138	2	Hybrid
#02	Etanercept	TNFRSF1B+IGHG1	WT	N317	N3H6A1	NoFuc	4.5124	0.00262615	2	Hybrid
#02	Etanercept	TNFRSF1B+IGHG1	WT	N317	N3H4F1	1Core and 1Term	28.5785	0.0166323	2	Hybrid
#02	Etanercept	TNFRSF1B+IGHG1	WT	N317	N3H5F1	1Core and 1Term	91.7521	0.0533983	2	Hybrid
#02	Etanercept	TNFRSF1B+IGHG1	WT	N317	N3H5F1A1	1Core and 1Term	4.5124	0.00262615	2	Hybrid
#02	Etanercept	TNFRSF1B+IGHG1	WT	N317	N3H5F2	1Core1Term and 2Term	4.5124	0.00262615	2	Hybrid
#02	Etanercept	TNFRSF1B+IGHG1	WT	N317	N3H6F1	1Core and 1Term	16.5455	0.00962921	2	Hybrid
#02	Etanercept	TNFRSF1B+IGHG1	WT	N317	N3H6F1A1	1Core and 1Term	12.0331	0.00700306	2	Hybrid
#02	Etanercept	TNFRSF1B+IGHG1	WT	N317	N3H6F2	1Core1Term and 2Term	3.00826	0.00175077	2	Hybrid
#02	Etanercept	TNFRSF1B+IGHG1	WT	N317	N3H3	NoFuc	13.5372	0.00787844	3	Complex
#02	Etanercept	TNFRSF1B+IGHG1	WT	N317	N3H3F1	1Core and 1Term	64.6777	0.0376415	3	Complex
#02	Etanercept	TNFRSF1B+IGHG1	WT	N317	N3H4F1A1	1Core and 1Term	36.0992	0.0210092	3	Complex
#02	Etanercept	TNFRSF1B+IGHG1	WT	N317	N3H4F1	1Core and 1Term	78.2149	0.0455199	3	Complex
#02	Etanercept	TNFRSF1B+IGHG1	WT	N317	N3H4F2	1Core1Term and 2Term	16.5455	0.00962921	3	Complex
#02	Etanercept	TNFRSF1B+IGHG1	WT	N317	N4H3	NoFuc	9.02479	0.0052523	3	Complex
#02	Etanercept	TNFRSF1B+IGHG1	WT	N317	N4H4	NoFuc	10.5289	0.00612768	3	Complex
#02	Etanercept	TNFRSF1B+IGHG1	WT	N317	N4H3F1	1Core and 1Term	264.727	0.154067	3	Complex
#02	Etanercept	TNFRSF1B+IGHG1	WT	N317	N4H4F1	1Core and 1Term	406.116	0.236353	3	Complex
#02	Etanercept	TNFRSF1B+IGHG1	WT	N317	N4H4F2	1Core1Term and 2Term	10.5289	0.00612768	3	Complex
#02	Etanercept	TNFRSF1B+IGHG1	WT	N317	N4H5F1	1Core and 1Term	157.934	0.0919152	3	Complex
#02	Etanercept	TNFRSF1B+IGHG1	WT	N317	N4H5F1A1	1Core and 1Term	12.0331	0.00700306	3	Complex
#02	Etanercept	TNFRSF1B+IGHG1	WT	N317	N4H5F1A2	1Core and 1Term	10.5289	0.00612768	3	Complex
#02	Etanercept	TNFRSF1B+IGHG1	WT	N317	N4H5F2	1Core1Term and 2Term	4.5124	0.00262615	3	Complex
#02	Etanercept	TNFRSF1B+IGHG1	WT	N317	N5H4F1	1Core and 1Term	12.0331	0.00700306	3	Complex
#02	Etanercept	TNFRSF1B+IGHG1	WT	N317	N6H3	NoFuc	3.00826	0.00175077	3	Complex
#02	Etanercept	TNFRSF1B+IGHG1	WT	N317	N6H4	NoFuc	3.00826	0.00175077	3	Complex
#02	Etanercept	TNFRSF1B+IGHG1	WT	N317	Unoccupied	NoFuc	9.56247	0.00556522	4	Unoccupied
#03	Erythropoietin	EPO	Lec1	N051	N2H7	NoFuc	7.98507	0.00380288	1	High-mannose
#03	Erythropoietin	EPO	Lec1	N051	N2H6	NoFuc	19.1642	0.00912691	1	High-mannose
#03	Erythropoietin	EPO	Lec1	N051	N2H5	NoFuc	753.791	0.358992	1	High-mannose
#03	Erythropoietin	EPO	Lec1	N051	N2H5F1	1Core	875.164	0.416796	1	High-mannose
#03	Erythropoietin	EPO	Lec1	N051	N2H4	NoFuc	62.2836	0.0296625	1	High-mannose
#03	Erythropoietin	EPO	Lec1	N051	N2H4F1	1Core	289.06	0.137664	1	High-mannose
#03	Erythropoietin	EPO	Lec1	N051	Unoccupied	NoFuc	92.2964	0.043956	4	Unoccupied
#03	Erythropoietin	EPO	Lec1	N065	N2H8	NoFuc	27.1493	0.0104874	1	High-mannose
#03	Erythropoietin	EPO	Lec1	N065	N2H7	NoFuc	20.7612	0.00801974	1	High-mannose
#03	Erythropoietin	EPO	Lec1	N065	N2H6	NoFuc	28.7463	0.0111043	1	High-mannose
#03	Erythropoietin	EPO	Lec1	N065	N2H5	NoFuc	1009.31	0.389883	1	High-mannose
#03	Erythropoietin	EPO	Lec1	N065	N2H5F1	1Core	935.851	0.361505	1	High-mannose
#03	Erythropoietin	EPO	Lec1	N065	N2H3	NoFuc	63.8806	0.0246761	1	High-mannose
#03	Erythropoietin	EPO	Lec1	N065	N2H3F1	1Core	17.5672	0.00678593	1	High-mannose
#03	Erythropoietin	EPO	Lec1	N065	N2H4	NoFuc	231.567	0.089451	1	High-mannose
#03	Erythropoietin	EPO	Lec1	N065	N2H4F1	1Core	244.343	0.0943862	1	High-mannose
#03	Erythropoietin	EPO	Lec1	N065	N3H5	NoFuc	9.58209	0.00370142	2	Hybrid
#03	Erythropoietin	EPO	Lec1	N065	Unoccupied	NoFuc	0	0	4	Unoccupied
#03	Erythropoietin	EPO	Lec1	N110	N2H8	NoFuc	7.98507	0.00326093	1	High-mannose
#03	Erythropoietin	EPO	Lec1	N110	N2H7	NoFuc	12.7761	0.00521748	1	High-mannose
#03	Erythropoietin	EPO	Lec1	N110	N2H6	NoFuc	27.1493	0.0110872	1	High-mannose
#03	Erythropoietin	EPO	Lec1	N110	N2H5	NoFuc	1081.18	0.44153	1	High-mannose
#03	Erythropoietin	EPO	Lec1	N110	N2H5F1	1Core	782.537	0.319571	1	High-mannose
#03	Erythropoietin	EPO	Lec1	N110	N2H3	NoFuc	36.7313	0.0150003	1	High-mannose
#03	Erythropoietin	EPO	Lec1	N110	N2H3F1	1Core	6.38806	0.00260874	1	High-mannose
#03	Erythropoietin	EPO	Lec1	N110	N2H4	NoFuc	217.194	0.0886972	1	High-mannose
#03	Erythropoietin	EPO	Lec1	N110	N2H4F1	1Core	250.731	0.102393	1	High-mannose
#03	Erythropoietin	EPO	Lec1	N110	N3H6A1	NoFuc	19.1642	0.00782623	2	Hybrid
#03	Erythropoietin	EPO	Lec1	N110	N3H6F1	1Core and 1Term	4.79104	0.00195656	2	Hybrid
#03	Erythropoietin	EPO	Lec1	N110	Unoccupied	NoFuc	2.08579	0.000851789	4	Unoccupied
#03	Erythropoietin	EPO	WT	N051	N2H5	NoFuc	94	0.0323237	1	High-mannose
#03	Erythropoietin	EPO	WT	N051	N2H5F1	1Core	40	0.0137548	1	High-mannose
#03	Erythropoietin	EPO	WT	N051	N2H4	NoFuc	4.79104	0.00164749	1	High-mannose
#03	Erythropoietin	EPO	WT	N051	N2H4F1	1Core	6.38806	0.00219666	1	High-mannose
#03	Erythropoietin	EPO	WT	N051	N3H3	NoFuc	4.79104	0.00164749	3	Complex
#03	Erythropoietin	EPO	WT	N051	N3H3F1	1Core and 1Term	11.1791	0.00384415	3	Complex
#03	Erythropoietin	EPO	WT	N051	N3H4F1A1	1Core and 1Term	4.79104	0.00164749	3	Complex
#03	Erythropoietin	EPO	WT	N051	N3H4F1	1Core and 1Term	14.3731	0.00494248	3	Complex
#03	Erythropoietin	EPO	WT	N051	N3H4F2	1Core1Term and 2Term	6.38806	0.00219666	3	Complex
#03	Erythropoietin	EPO	WT	N051	N4H3F1	1Core and 1Term	43	0.0147864	3	Complex
#03	Erythropoietin	EPO	WT	N051	N4H3F2	1Core1Term and 2Term	26	0.0089406	3	Complex
#03	Erythropoietin	EPO	WT	N051	N4H4F1	1Core and 1Term	28	0.00962834	3	Complex
#03	Erythropoietin	EPO	WT	N051	N4H4F1A1	1Core and 1Term	4.79104	0.00164749	3	Complex
#03	Erythropoietin	EPO	WT	N051	N4H4F2	1Core1Term and 2Term	43.1194	0.0148274	3	Complex
#03	Erythropoietin	EPO	WT	N051	N4H5F1	1Core and 1Term	96	0.0330114	3	Complex
#03	Erythropoietin	EPO	WT	N051	N4H5F1A1	1Core and 1Term	109	0.0374817	3	Complex
#03	Erythropoietin	EPO	WT	N051	N4H5F1A2	1Core and 1Term	91.0299	0.0313024	3	Complex
#03	Erythropoietin	EPO	WT	N051	N4H5F2	1Core1Term and 2Term	95	0.0326676	3	Complex
#03	Erythropoietin	EPO	WT	N051	N4H5F2A1	1Core1Term and 2Term	53	0.0182251	3	Complex
#03	Erythropoietin	EPO	WT	N051	N4H5F3	1Core2Term and 3Term	37	0.0127232	3	Complex
#03	Erythropoietin	EPO	WT	N051	N5H4	NoFuc	5.35	0.0018397	3	Complex
#03	Erythropoietin	EPO	WT	N051	N5H3F1	1Core and 1Term	35.1343	0.0120816	3	Complex
#03	Erythropoietin	EPO	WT	N051	N5H3F1A2	1Core and 1Term	11.1791	0.00384415	3	Complex
#03	Erythropoietin	EPO	WT	N051	N5H4F1	1Core and 1Term	91	0.0312921	3	Complex
#03	Erythropoietin	EPO	WT	N051	N5H4F1A1	1Core and 1Term	37	0.0127232	3	Complex
#03	Erythropoietin	EPO	WT	N051	N5H4F1A2	1Core and 1Term	65.4776	0.0225157	3	Complex
#03	Erythropoietin	EPO	WT	N051	N5H4F2	1Core1Term and 2Term	68	0.0233831	3	Complex
#03	Erythropoietin	EPO	WT	N051	N5H4F2A1	1Core1Term and 2Term	75	0.0257902	3	Complex
#03	Erythropoietin	EPO	WT	N051	N5H4F3	1Core2Term and 3Term	58	0.0199444	3	Complex
#03	Erythropoietin	EPO	WT	N051	N5H5F1	1Core and 1Term	45	0.0154741	3	Complex
#03	Erythropoietin	EPO	WT	N051	N5H5F1A1	1Core and 1Term	7.98507	0.00274582	3	Complex
#03	Erythropoietin	EPO	WT	N051	N5H5F1A2	1Core and 1Term	3.19403	0.00109833	3	Complex
#03	Erythropoietin	EPO	WT	N051	N5H5F2	1Core1Term and 2Term	35.1343	0.0120816	3	Complex
#03	Erythropoietin	EPO	WT	N051	N5H5F3	1Core2Term and 3Term	23.9552	0.00823746	3	Complex
#03	Erythropoietin	EPO	WT	N051	N5H6F1	1Core and 1Term	54.2985	0.0186716	3	Complex
#03	Erythropoietin	EPO	WT	N051	N5H6F1A1	1Core and 1Term	35.1343	0.0120816	3	Complex
#03	Erythropoietin	EPO	WT	N051	N5H6F1A2	1Core and 1Term	78.2537	0.026909	3	Complex
#03	Erythropoietin	EPO	WT	N051	N5H6F2	1Core1Term and 2Term	71.8657	0.0247124	3	Complex
#03	Erythropoietin	EPO	WT	N051	N5H6F2A1	1Core1Term and 2Term	33.5373	0.0115324	3	Complex
#03	Erythropoietin	EPO	WT	N051	N5H6F2A2	1Core1Term and 2Term	43.1194	0.0148274	3	Complex
#03	Erythropoietin	EPO	WT	N051	N5H6F3	1Core2Term and 3Term	35.1343	0.0120816	3	Complex
#03	Erythropoietin	EPO	WT	N051	N5H6F3A1	1Core2Term and 3Term	9.58209	0.00329498	3	Complex
#03	Erythropoietin	EPO	WT	N051	N5H6F4	1Core3Term and 4Term	11.1791	0.00384415	3	Complex
#03	Erythropoietin	EPO	WT	N051	N6H3F1	1Core and 1Term	47.9104	0.0164749	3	Complex
#03	Erythropoietin	EPO	WT	N051	N6H3F1A1	1Core and 1Term	57	0.0196005	3	Complex
#03	Erythropoietin	EPO	WT	N051	N6H3F2	1Core1Term and 2Term	140	0.0481417	3	Complex
#03	Erythropoietin	EPO	WT	N051	N6H3F2A1	1Core1Term and 2Term	58	0.0199444	3	Complex
#03	Erythropoietin	EPO	WT	N051	N6H3F3	1Core2Term and 3Term	82	0.0281973	3	Complex
#03	Erythropoietin	EPO	WT	N051	N6H4F1	1Core and 1Term	9.58209	0.00329498	3	Complex
#03	Erythropoietin	EPO	WT	N051	N6H4F1A2	1Core and 1Term	3.19403	0.00109833	3	Complex
#03	Erythropoietin	EPO	WT	N051	N6H4F2	1Core1Term and 2Term	3.19403	0.00109833	3	Complex
#03	Erythropoietin	EPO	WT	N051	N6H5F1	1Core and 1Term	22.3582	0.0076883	3	Complex
#03	Erythropoietin	EPO	WT	N051	N6H5F1A1	1Core and 1Term	4.79104	0.00164749	3	Complex
#03	Erythropoietin	EPO	WT	N051	N6H5F1A2	1Core and 1Term	28.7463	0.00988495	3	Complex
#03	Erythropoietin	EPO	WT	N051	N6H5F2	1Core1Term and 2Term	20.7612	0.00713913	3	Complex
#03	Erythropoietin	EPO	WT	N051	N6H5F2A1	1Core1Term and 2Term	23.9552	0.00823746	3	Complex
#03	Erythropoietin	EPO	WT	N051	N6H5F2A2	1Core1Term and 2Term	38.3284	0.0131799	3	Complex
#03	Erythropoietin	EPO	WT	N051	N6H5F3	1Core2Term and 3Term	22.3582	0.0076883	3	Complex
#03	Erythropoietin	EPO	WT	N051	N6H5F3A1	1Core2Term and 3Term	15.9701	0.00549164	3	Complex
#03	Erythropoietin	EPO	WT	N051	N6H5F4	1Core3Term and 4Term	19.1642	0.00658997	3	Complex
#03	Erythropoietin	EPO	WT	N051	N6H6F1	1Core and 1Term	35.1343	0.0120816	3	Complex
#03	Erythropoietin	EPO	WT	N051	N6H6F1A1	1Core and 1Term	14.3731	0.00494248	3	Complex
#03	Erythropoietin	EPO	WT	N051	N6H6F1A2	1Core and 1Term	4.79104	0.00164749	3	Complex
#03	Erythropoietin	EPO	WT	N051	N6H6F2	1Core1Term and 2Term	46.3134	0.0159258	3	Complex
#03	Erythropoietin	EPO	WT	N051	N6H6F3	1Core2Term and 3Term	19.1642	0.00658997	3	Complex
#03	Erythropoietin	EPO	WT	N051	N6H7F1	1Core and 1Term	20.7612	0.00713913	3	Complex
#03	Erythropoietin	EPO	WT	N051	N6H7F1A1	1Core and 1Term	23.9552	0.00823746	3	Complex
#03	Erythropoietin	EPO	WT	N051	N6H7F1A2	1Core and 1Term	7.98507	0.00274582	3	Complex
#03	Erythropoietin	EPO	WT	N051	N6H7F2	1Core1Term and 2Term	22.3582	0.0076883	3	Complex
#03	Erythropoietin	EPO	WT	N051	N6H7F3	1Core2Term and 3Term	15.9701	0.00549164	3	Complex
#03	Erythropoietin	EPO	WT	N051	N6H7F4	1Core3Term and 4Term	12.7761	0.00439331	3	Complex
#03	Erythropoietin	EPO	WT	N051	N6H7F5	1Core4Term and 5Term	6.38806	0.00219666	3	Complex
#03	Erythropoietin	EPO	WT	N051	N7H4	NoFuc	3.19403	0.00109833	3	Complex
#03	Erythropoietin	EPO	WT	N051	N7H4A1	NoFuc	4.79104	0.00164749	3	Complex
#03	Erythropoietin	EPO	WT	N051	N7H8	NoFuc	3.19403	0.00109833	3	Complex
#03	Erythropoietin	EPO	WT	N051	N7H4F1	1Core and 1Term	3.19403	0.00109833	3	Complex
#03	Erythropoietin	EPO	WT	N051	N7H4F1A1	1Core and 1Term	7.98507	0.00274582	3	Complex
#03	Erythropoietin	EPO	WT	N051	N7H4F1A2	1Core and 1Term	4.79104	0.00164749	3	Complex
#03	Erythropoietin	EPO	WT	N051	N7H4F2	1Core1Term and 2Term	14.3731	0.00494248	3	Complex
#03	Erythropoietin	EPO	WT	N051	N7H4F2A1	1Core1Term and 2Term	20.7612	0.00713913	3	Complex
#03	Erythropoietin	EPO	WT	N051	N7H4F2A2	1Core1Term and 2Term	22.3582	0.0076883	3	Complex
#03	Erythropoietin	EPO	WT	N051	N7H4F3	1Core2Term and 3Term	20.7612	0.00713913	3	Complex
#03	Erythropoietin	EPO	WT	N051	N7H4F3A1	1Core2Term and 3Term	14.3731	0.00494248	3	Complex
#03	Erythropoietin	EPO	WT	N051	N7H4F4	1Core3Term and 4Term	22.3582	0.0076883	3	Complex
#03	Erythropoietin	EPO	WT	N051	N7H5F2	1Core1Term and 2Term	6.38806	0.00219666	3	Complex
#03	Erythropoietin	EPO	WT	N051	N7H6F1	1Core and 1Term	7.98507	0.00274582	3	Complex
#03	Erythropoietin	EPO	WT	N051	N7H6F2	1Core1Term and 2Term	12.7761	0.00439331	3	Complex
#03	Erythropoietin	EPO	WT	N051	N7H6F3	1Core2Term and 3Term	4.79104	0.00164749	3	Complex
#03	Erythropoietin	EPO	WT	N051	Unoccupied	NoFuc	160.569	0.0552147	4	Unoccupied
#03	Erythropoietin	EPO	WT	N065	N2H6	NoFuc	6.38806	0.00117991	1	High-mannose
#03	Erythropoietin	EPO	WT	N065	N2H5	NoFuc	103.806	0.0191735	1	High-mannose
#03	Erythropoietin	EPO	WT	N065	N2H5F1	1Core	35.1343	0.00648949	1	High-mannose
#03	Erythropoietin	EPO	WT	N065	N2H3F1	1Core	4.79104	0.000884931	1	High-mannose
#03	Erythropoietin	EPO	WT	N065	N2H4	NoFuc	9.58209	0.00176986	1	High-mannose
#03	Erythropoietin	EPO	WT	N065	N3H5	NoFuc	4.79104	0.000884931	2	Hybrid
#03	Erythropoietin	EPO	WT	N065	N3H6	NoFuc	7.98507	0.00147489	2	Hybrid
#03	Erythropoietin	EPO	WT	N065	N3H4F1	1Core and 1Term	14.3731	0.00265479	2	Hybrid
#03	Erythropoietin	EPO	WT	N065	N3H5F1	1Core and 1Term	7.98507	0.00147489	2	Hybrid
#03	Erythropoietin	EPO	WT	N065	N3H5F1A1	1Core and 1Term	4.79104	0.000884931	2	Hybrid
#03	Erythropoietin	EPO	WT	N065	N3H5F2	1Core1Term and 2Term	3.19403	0.000589954	2	Hybrid
#03	Erythropoietin	EPO	WT	N065	N3H6F1	1Core and 1Term	3.19403	0.000589954	2	Hybrid
#03	Erythropoietin	EPO	WT	N065	N4H6F1	1Core and 1Term	6.38806	0.00117991	2	Hybrid
#03	Erythropoietin	EPO	WT	N065	N5H7F1	1Core and 1Term	3.19403	0.000589954	2	Hybrid
#03	Erythropoietin	EPO	WT	N065	N3H3	NoFuc	4.79104	0.000884931	3	Complex
#03	Erythropoietin	EPO	WT	N065	N3H4	NoFuc	3.19403	0.000589954	3	Complex
#03	Erythropoietin	EPO	WT	N065	N3H3F1	1Core and 1Term	59.0896	0.0109142	3	Complex
#03	Erythropoietin	EPO	WT	N065	N3H4F1A1	1Core and 1Term	15.9701	0.00294977	3	Complex
#03	Erythropoietin	EPO	WT	N065	N3H4F1	1Core and 1Term	15.9701	0.00294977	3	Complex
#03	Erythropoietin	EPO	WT	N065	N3H4F2	1Core1Term and 2Term	4.79104	0.000884931	3	Complex
#03	Erythropoietin	EPO	WT	N065	N4H4	NoFuc	7.98507	0.00147489	3	Complex
#03	Erythropoietin	EPO	WT	N065	N4H5	NoFuc	9.58209	0.00176986	3	Complex
#03	Erythropoietin	EPO	WT	N065	N4H5A1	NoFuc	6.38806	0.00117991	3	Complex
#03	Erythropoietin	EPO	WT	N065	N4H3F1	1Core and 1Term	67.0746	0.012389	3	Complex
#03	Erythropoietin	EPO	WT	N065	N4H4F1	1Core and 1Term	99.0149	0.0182886	3	Complex
#03	Erythropoietin	EPO	WT	N065	N4H4F1A1	1Core and 1Term	54.2985	0.0100292	3	Complex
#03	Erythropoietin	EPO	WT	N065	N4H4F2	1Core1Term and 2Term	17.5672	0.00324475	3	Complex
#03	Erythropoietin	EPO	WT	N065	N4H5F1	1Core and 1Term	175.672	0.0324475	3	Complex
#03	Erythropoietin	EPO	WT	N065	N4H5F1A1	1Core and 1Term	325.791	0.0601753	3	Complex
#03	Erythropoietin	EPO	WT	N065	N4H5F1A2	1Core and 1Term	73.4627	0.0135689	3	Complex
#03	Erythropoietin	EPO	WT	N065	N4H5F2	1Core1Term and 2Term	97.4179	0.0179936	3	Complex
#03	Erythropoietin	EPO	WT	N065	N4H5F2A1	1Core1Term and 2Term	161.299	0.0297927	3	Complex
#03	Erythropoietin	EPO	WT	N065	N4H5F3	1Core2Term and 3Term	28.7463	0.00530959	3	Complex
#03	Erythropoietin	EPO	WT	N065	N4H5F4	1Core3Term and 4Term	3.19403	0.000589954	3	Complex
#03	Erythropoietin	EPO	WT	N065	N5H3F1	1Core and 1Term	67.0746	0.012389	3	Complex
#03	Erythropoietin	EPO	WT	N065	N5H4F1	1Core and 1Term	137.343	0.025368	3	Complex
#03	Erythropoietin	EPO	WT	N065	N5H4F1A1	1Core and 1Term	75.0597	0.0138639	3	Complex
#03	Erythropoietin	EPO	WT	N065	N5H4F1A2	1Core and 1Term	17.5672	0.00324475	3	Complex
#03	Erythropoietin	EPO	WT	N065	N5H4F2	1Core1Term and 2Term	51.1045	0.00943926	3	Complex
#03	Erythropoietin	EPO	WT	N065	N5H4F2A1	1Core1Term and 2Term	91.0299	0.0168137	3	Complex
#03	Erythropoietin	EPO	WT	N065	N5H4F3	1Core2Term and 3Term	20.7612	0.0038347	3	Complex
#03	Erythropoietin	EPO	WT	N065	N5H5F1	1Core and 1Term	94.2239	0.0174036	3	Complex
#03	Erythropoietin	EPO	WT	N065	N5H5F1A1	1Core and 1Term	76.6567	0.0141589	3	Complex
#03	Erythropoietin	EPO	WT	N065	N5H5F2	1Core1Term and 2Term	38.3284	0.00707945	3	Complex
#03	Erythropoietin	EPO	WT	N065	N5H5F2A1	1Core1Term and 2Term	12.7761	0.00235982	3	Complex
#03	Erythropoietin	EPO	WT	N065	N5H5F3	1Core2Term and 3Term	6.38806	0.00117991	3	Complex
#03	Erythropoietin	EPO	WT	N065	N5H5F4	1Core3Term and 4Term	6.38806	0.00117991	3	Complex
#03	Erythropoietin	EPO	WT	N065	N5H6F1	1Core and 1Term	124.567	0.0230082	3	Complex
#03	Erythropoietin	EPO	WT	N065	N5H6F1A1	1Core and 1Term	241.149	0.0445415	3	Complex
#03	Erythropoietin	EPO	WT	N065	N5H6F1A2	1Core and 1Term	100.612	0.0185836	3	Complex
#03	Erythropoietin	EPO	WT	N065	N5H6F1A3	1Core and 1Term	19.1642	0.00353972	3	Complex
#03	Erythropoietin	EPO	WT	N065	N5H6F2	1Core1Term and 2Term	49.5075	0.00914429	3	Complex
#03	Erythropoietin	EPO	WT	N065	N5H6F2A1	1Core1Term and 2Term	151.716	0.0280228	3	Complex
#03	Erythropoietin	EPO	WT	N065	N5H6F2A2	1Core1Term and 2Term	27.1493	0.00501461	3	Complex
#03	Erythropoietin	EPO	WT	N065	N5H6F3	1Core2Term and 3Term	17.5672	0.00324475	3	Complex
#03	Erythropoietin	EPO	WT	N065	N5H6F3A1	1Core2Term and 3Term	14.3731	0.00265479	3	Complex
#03	Erythropoietin	EPO	WT	N065	N5H6F4	1Core3Term and 4Term	7.98507	0.00147489	3	Complex
#03	Erythropoietin	EPO	WT	N065	N5H6F5A1	1Core4Term and 5Term	4.79104	0.000884931	3	Complex
#03	Erythropoietin	EPO	WT	N065	N6H3	NoFuc	3.19403	0.000589954	3	Complex
#03	Erythropoietin	EPO	WT	N065	N6H3F1	1Core and 1Term	43.1194	0.00796438	3	Complex
#03	Erythropoietin	EPO	WT	N065	N6H3F1A1	1Core and 1Term	6.38806	0.00117991	3	Complex
#03	Erythropoietin	EPO	WT	N065	N6H3F2	1Core1Term and 2Term	19.1642	0.00353972	3	Complex
#03	Erythropoietin	EPO	WT	N065	N6H3F3	1Core2Term and 3Term	3.19403	0.000589954	3	Complex
#03	Erythropoietin	EPO	WT	N065	N6H4F1	1Core and 1Term	15.9701	0.00294977	3	Complex
#03	Erythropoietin	EPO	WT	N065	N6H4F2	1Core1Term and 2Term	6.38806	0.00117991	3	Complex
#03	Erythropoietin	EPO	WT	N065	N6H4F3A1	1Core2Term and 3Term	36.7313	0.00678447	3	Complex
#03	Erythropoietin	EPO	WT	N065	N6H4F4A1	1Core3Term and 4Term	17.5672	0.00324475	3	Complex
#03	Erythropoietin	EPO	WT	N065	N6H5F1	1Core and 1Term	43.1194	0.00796438	3	Complex
#03	Erythropoietin	EPO	WT	N065	N6H5F1A1	1Core and 1Term	81.4478	0.0150438	3	Complex
#03	Erythropoietin	EPO	WT	N065	N6H5F1A2	1Core and 1Term	28.7463	0.00530959	3	Complex
#03	Erythropoietin	EPO	WT	N065	N6H5F2	1Core1Term and 2Term	20.7612	0.0038347	3	Complex
#03	Erythropoietin	EPO	WT	N065	N6H5F2A1	1Core1Term and 2Term	31.9403	0.00589954	3	Complex
#03	Erythropoietin	EPO	WT	N065	N6H5F2A2	1Core1Term and 2Term	6.38806	0.00117991	3	Complex
#03	Erythropoietin	EPO	WT	N065	N6H5F3	1Core2Term and 3Term	7.98507	0.00147489	3	Complex
#03	Erythropoietin	EPO	WT	N065	N6H5F4	1Core3Term and 4Term	9.58209	0.00176986	3	Complex
#03	Erythropoietin	EPO	WT	N065	N6H5F5	1Core4Term and 5Term	6.38806	0.00117991	3	Complex
#03	Erythropoietin	EPO	WT	N065	N6H6F1	1Core and 1Term	71.8657	0.013274	3	Complex
#03	Erythropoietin	EPO	WT	N065	N6H6F1A1	1Core and 1Term	62.2836	0.0115041	3	Complex
#03	Erythropoietin	EPO	WT	N065	N6H6F1A2	1Core and 1Term	25.5522	0.00471963	3	Complex
#03	Erythropoietin	EPO	WT	N065	N6H6F1A3	1Core and 1Term	6.38806	0.00117991	3	Complex
#03	Erythropoietin	EPO	WT	N065	N6H6F2	1Core1Term and 2Term	54.2985	0.0100292	3	Complex
#03	Erythropoietin	EPO	WT	N065	N6H6F2A1	1Core1Term and 2Term	38.3284	0.00707945	3	Complex
#03	Erythropoietin	EPO	WT	N065	N6H6F3	1Core2Term and 3Term	23.9552	0.00442466	3	Complex
#03	Erythropoietin	EPO	WT	N065	N6H6F4	1Core3Term and 4Term	3.19403	0.000589954	3	Complex
#03	Erythropoietin	EPO	WT	N065	N6H7F1	1Core and 1Term	91.0299	0.0168137	3	Complex
#03	Erythropoietin	EPO	WT	N065	N6H7F1A1	1Core and 1Term	241.149	0.0445415	3	Complex
#03	Erythropoietin	EPO	WT	N065	N6H7F1A2	1Core and 1Term	162.896	0.0300877	3	Complex
#03	Erythropoietin	EPO	WT	N065	N6H7F1A3	1Core and 1Term	27.1493	0.00501461	3	Complex
#03	Erythropoietin	EPO	WT	N065	N6H7F1A4	1Core and 1Term	4.79104	0.000884931	3	Complex
#03	Erythropoietin	EPO	WT	N065	N6H7F2	1Core1Term and 2Term	46.3134	0.00855433	3	Complex
#03	Erythropoietin	EPO	WT	N065	N6H7F2A1	1Core1Term and 2Term	132.552	0.0244831	3	Complex
#03	Erythropoietin	EPO	WT	N065	N6H7F2A2	1Core1Term and 2Term	89.4328	0.0165187	3	Complex
#03	Erythropoietin	EPO	WT	N065	N6H7F2A3	1Core1Term and 2Term	7.98507	0.00147489	3	Complex
#03	Erythropoietin	EPO	WT	N065	N6H7F3	1Core2Term and 3Term	39.9254	0.00737443	3	Complex
#03	Erythropoietin	EPO	WT	N065	N6H7F3A1	1Core2Term and 3Term	60.6866	0.0112091	3	Complex
#03	Erythropoietin	EPO	WT	N065	N6H7F3A2	1Core2Term and 3Term	43.1194	0.00796438	3	Complex
#03	Erythropoietin	EPO	WT	N065	N6H7F4	1Core3Term and 4Term	20.7612	0.0038347	3	Complex
#03	Erythropoietin	EPO	WT	N065	N6H7F4A1	1Core3Term and 4Term	22.3582	0.00412968	3	Complex
#03	Erythropoietin	EPO	WT	N065	N6H7F5	1Core4Term and 5Term	9.58209	0.00176986	3	Complex
#03	Erythropoietin	EPO	WT	N065	N6H7F6	1Core5Term and 6Term	3.19403	0.000589954	3	Complex
#03	Erythropoietin	EPO	WT	N065	N7H3F3A1	1Core2Term and 3Term	3.19403	0.000589954	3	Complex
#03	Erythropoietin	EPO	WT	N065	N7H4F1	1Core and 1Term	9.58209	0.00176986	3	Complex
#03	Erythropoietin	EPO	WT	N065	N7H4F1A2	1Core and 1Term	4.79104	0.000884931	3	Complex
#03	Erythropoietin	EPO	WT	N065	N7H4F2	1Core1Term and 2Term	14.3731	0.00265479	3	Complex
#03	Erythropoietin	EPO	WT	N065	N7H4F2A1	1Core1Term and 2Term	4.79104	0.000884931	3	Complex
#03	Erythropoietin	EPO	WT	N065	N7H4F2A2	1Core1Term and 2Term	4.79104	0.000884931	3	Complex
#03	Erythropoietin	EPO	WT	N065	N7H5F1	1Core and 1Term	6.38806	0.00117991	3	Complex
#03	Erythropoietin	EPO	WT	N065	N7H5F2A2	1Core1Term and 2Term	6.38806	0.00117991	3	Complex
#03	Erythropoietin	EPO	WT	N065	N7H5F3A1	1Core2Term and 3Term	49.5075	0.00914429	3	Complex
#03	Erythropoietin	EPO	WT	N065	N7H6F1	1Core and 1Term	28.7463	0.00530959	3	Complex
#03	Erythropoietin	EPO	WT	N065	N7H6F1A1	1Core and 1Term	62.2836	0.0115041	3	Complex
#03	Erythropoietin	EPO	WT	N065	N7H6F1A2	1Core and 1Term	54.2985	0.0100292	3	Complex
#03	Erythropoietin	EPO	WT	N065	N7H6F1A3	1Core and 1Term	4.79104	0.000884931	3	Complex
#03	Erythropoietin	EPO	WT	N065	N7H6F2	1Core1Term and 2Term	22.3582	0.00412968	3	Complex
#03	Erythropoietin	EPO	WT	N065	N7H6F2A1	1Core1Term and 2Term	35.1343	0.00648949	3	Complex
#03	Erythropoietin	EPO	WT	N065	N7H6F2A2	1Core1Term and 2Term	23.9552	0.00442466	3	Complex
#03	Erythropoietin	EPO	WT	N065	N7H6F3	1Core2Term and 3Term	15.9701	0.00294977	3	Complex
#03	Erythropoietin	EPO	WT	N065	N7H6F3A1	1Core2Term and 3Term	9.58209	0.00176986	3	Complex
#03	Erythropoietin	EPO	WT	N065	N7H6F3A2	1Core2Term and 3Term	6.38806	0.00117991	3	Complex
#03	Erythropoietin	EPO	WT	N065	N7H6F4	1Core3Term and 4Term	7.98507	0.00147489	3	Complex
#03	Erythropoietin	EPO	WT	N065	N7H6F5	1Core4Term and 5Term	6.38806	0.00117991	3	Complex
#03	Erythropoietin	EPO	WT	N065	N7H7F1	1Core and 1Term	38.3284	0.00707945	3	Complex
#03	Erythropoietin	EPO	WT	N065	N7H7F1A1	1Core and 1Term	14.3731	0.00265479	3	Complex
#03	Erythropoietin	EPO	WT	N065	N7H7F2	1Core1Term and 2Term	38.3284	0.00707945	3	Complex
#03	Erythropoietin	EPO	WT	N065	N7H7F2A1	1Core1Term and 2Term	12.7761	0.00235982	3	Complex
#03	Erythropoietin	EPO	WT	N065	N7H7F2A2	1Core1Term and 2Term	9.58209	0.00176986	3	Complex
#03	Erythropoietin	EPO	WT	N065	N7H7F3	1Core2Term and 3Term	22.3582	0.00412968	3	Complex
#03	Erythropoietin	EPO	WT	N065	N7H7F4	1Core3Term and 4Term	9.58209	0.00176986	3	Complex
#03	Erythropoietin	EPO	WT	N065	N7H8F1A2	1Core and 1Term	6.38806	0.00117991	3	Complex
#03	Erythropoietin	EPO	WT	N065	N7H8F2A1	1Core1Term and 2Term	3.19403	0.000589954	3	Complex
#03	Erythropoietin	EPO	WT	N065	N7H8F3	1Core2Term and 3Term	4.79104	0.000884931	3	Complex
#03	Erythropoietin	EPO	WT	N065	N8H5F1	1Core and 1Term	9.58209	0.00176986	3	Complex
#03	Erythropoietin	EPO	WT	N065	N8H6F1	1Core and 1Term	3.19403	0.000589954	3	Complex
#03	Erythropoietin	EPO	WT	N065	Unoccupied	NoFuc	282.823	0.0522388	4	Unoccupied
#03	Erythropoietin	EPO	WT	N110	N2H7	NoFuc	3.19403	0.00204325	1	High-mannose
#03	Erythropoietin	EPO	WT	N110	N2H6	NoFuc	3.19403	0.00204325	1	High-mannose
#03	Erythropoietin	EPO	WT	N110	N2H5	NoFuc	58	0.0371031	1	High-mannose
#03	Erythropoietin	EPO	WT	N110	N2H5F1	1Core	15	0.00959563	1	High-mannose
#03	Erythropoietin	EPO	WT	N110	N2H4	NoFuc	3.19403	0.00204325	1	High-mannose
#03	Erythropoietin	EPO	WT	N110	N2H4F1	1Core	4.79104	0.00306487	1	High-mannose
#03	Erythropoietin	EPO	WT	N110	N3H6	NoFuc	6.38806	0.0040865	2	Hybrid
#03	Erythropoietin	EPO	WT	N110	N3H6A1	NoFuc	3.19403	0.00204325	2	Hybrid
#03	Erythropoietin	EPO	WT	N110	N6H8A1	NoFuc	4.79104	0.00306487	2	Hybrid
#03	Erythropoietin	EPO	WT	N110	N6H8A2	NoFuc	3.19403	0.00204325	2	Hybrid
#03	Erythropoietin	EPO	WT	N110	N3H5F1	1Core and 1Term	4.79104	0.00306487	2	Hybrid
#03	Erythropoietin	EPO	WT	N110	N3H5F1A1	1Core and 1Term	4.79104	0.00306487	2	Hybrid
#03	Erythropoietin	EPO	WT	N110	N3H6F1	1Core and 1Term	4.79104	0.00306487	2	Hybrid
#03	Erythropoietin	EPO	WT	N110	N3H6F1A1	1Core and 1Term	4.79104	0.00306487	2	Hybrid
#03	Erythropoietin	EPO	WT	N110	N4H6F1	1Core and 1Term	3.19403	0.00204325	2	Hybrid
#03	Erythropoietin	EPO	WT	N110	N4H6F1A1	1Core and 1Term	12.7761	0.00817299	2	Hybrid
#03	Erythropoietin	EPO	WT	N110	N5H7F1	1Core and 1Term	3.19403	0.00204325	2	Hybrid
#03	Erythropoietin	EPO	WT	N110	N5H7F1A1	1Core and 1Term	4.79104	0.00306487	2	Hybrid
#03	Erythropoietin	EPO	WT	N110	N6H8F1A1	1Core and 1Term	4.79104	0.00306487	2	Hybrid
#03	Erythropoietin	EPO	WT	N110	N3H3	NoFuc	3.19403	0.00204325	3	Complex
#03	Erythropoietin	EPO	WT	N110	N3H4A1	NoFuc	3.19403	0.00204325	3	Complex
#03	Erythropoietin	EPO	WT	N110	N3H3F1	1Core and 1Term	6.38806	0.0040865	3	Complex
#03	Erythropoietin	EPO	WT	N110	N3H4F1A1	1Core and 1Term	9.58209	0.00612974	3	Complex
#03	Erythropoietin	EPO	WT	N110	N3H4F1	1Core and 1Term	7.98507	0.00510812	3	Complex
#03	Erythropoietin	EPO	WT	N110	N4H5	NoFuc	3.19403	0.00204325	3	Complex
#03	Erythropoietin	EPO	WT	N110	N4H5A1	NoFuc	6.38806	0.0040865	3	Complex
#03	Erythropoietin	EPO	WT	N110	N4H3F1	1Core and 1Term	8	0.00511767	3	Complex
#03	Erythropoietin	EPO	WT	N110	N4H4F1	1Core and 1Term	13	0.00831621	3	Complex
#03	Erythropoietin	EPO	WT	N110	N4H4F1A1	1Core and 1Term	14	0.00895592	3	Complex
#03	Erythropoietin	EPO	WT	N110	N4H4F2	1Core1Term and 2Term	4.79104	0.00306487	3	Complex
#03	Erythropoietin	EPO	WT	N110	N4H4F4	1Core3Term and 4Term	3.19403	0.00204325	3	Complex
#03	Erythropoietin	EPO	WT	N110	N4H5F1	1Core and 1Term	43	0.0275075	3	Complex
#03	Erythropoietin	EPO	WT	N110	N4H5F1A1	1Core and 1Term	84	0.0537355	3	Complex
#03	Erythropoietin	EPO	WT	N110	N4H5F1A2	1Core and 1Term	71	0.0454193	3	Complex
#03	Erythropoietin	EPO	WT	N110	N4H5F2	1Core1Term and 2Term	16	0.0102353	3	Complex
#03	Erythropoietin	EPO	WT	N110	N4H5F2A1	1Core1Term and 2Term	45	0.0287869	3	Complex
#03	Erythropoietin	EPO	WT	N110	N4H5F3	1Core2Term and 3Term	6.38806	0.0040865	3	Complex
#03	Erythropoietin	EPO	WT	N110	N5H4	NoFuc	4.79104	0.00306487	3	Complex
#03	Erythropoietin	EPO	WT	N110	N5H6	NoFuc	4.79104	0.00306487	3	Complex
#03	Erythropoietin	EPO	WT	N110	N5H6A1	NoFuc	4.79104	0.00306487	3	Complex
#03	Erythropoietin	EPO	WT	N110	N5H3F1	1Core and 1Term	9	0.00575738	3	Complex
#03	Erythropoietin	EPO	WT	N110	N5H4F1	1Core and 1Term	16	0.0102353	3	Complex
#03	Erythropoietin	EPO	WT	N110	N5H4F1A1	1Core and 1Term	11	0.00703679	3	Complex
#03	Erythropoietin	EPO	WT	N110	N5H4F2	1Core1Term and 2Term	3.19403	0.00204325	3	Complex
#03	Erythropoietin	EPO	WT	N110	N5H4F2A1	1Core1Term and 2Term	6.38806	0.0040865	3	Complex
#03	Erythropoietin	EPO	WT	N110	N5H4F3	1Core2Term and 3Term	4.79104	0.00306487	3	Complex
#03	Erythropoietin	EPO	WT	N110	N5H5F1	1Core and 1Term	19	0.0121545	3	Complex
#03	Erythropoietin	EPO	WT	N110	N5H5F1A1	1Core and 1Term	18	0.0115148	3	Complex
#03	Erythropoietin	EPO	WT	N110	N5H5F1A2	1Core and 1Term	6.38806	0.0040865	3	Complex
#03	Erythropoietin	EPO	WT	N110	N5H5F2	1Core1Term and 2Term	7.98507	0.00510812	3	Complex
#03	Erythropoietin	EPO	WT	N110	N5H5F2A1	1Core1Term and 2Term	6.38806	0.0040865	3	Complex
#03	Erythropoietin	EPO	WT	N110	N5H5F3	1Core2Term and 3Term	4.79104	0.00306487	3	Complex
#03	Erythropoietin	EPO	WT	N110	N5H6F1	1Core and 1Term	50	0.0319854	3	Complex
#03	Erythropoietin	EPO	WT	N110	N5H6F1A1	1Core and 1Term	69	0.0441399	3	Complex
#03	Erythropoietin	EPO	WT	N110	N5H6F1A2	1Core and 1Term	77	0.0492576	3	Complex
#03	Erythropoietin	EPO	WT	N110	N5H6F1A3	1Core and 1Term	32	0.0204707	3	Complex
#03	Erythropoietin	EPO	WT	N110	N5H6F2	1Core1Term and 2Term	14	0.00895592	3	Complex
#03	Erythropoietin	EPO	WT	N110	N5H6F2A1	1Core1Term and 2Term	23	0.0147133	3	Complex
#03	Erythropoietin	EPO	WT	N110	N5H6F2A2	1Core1Term and 2Term	12.7761	0.00817299	3	Complex
#03	Erythropoietin	EPO	WT	N110	N5H6F3	1Core2Term and 3Term	6.38806	0.0040865	3	Complex
#03	Erythropoietin	EPO	WT	N110	N5H6F4	1Core3Term and 4Term	3.19403	0.00204325	3	Complex
#03	Erythropoietin	EPO	WT	N110	N6H5A1	NoFuc	4.79104	0.00306487	3	Complex
#03	Erythropoietin	EPO	WT	N110	N6H3F1	1Core and 1Term	12.7761	0.00817299	3	Complex
#03	Erythropoietin	EPO	WT	N110	N6H3F2	1Core1Term and 2Term	3.19403	0.00204325	3	Complex
#03	Erythropoietin	EPO	WT	N110	N6H4F1	1Core and 1Term	12.7761	0.00817299	3	Complex
#03	Erythropoietin	EPO	WT	N110	N6H4F1A1	1Core and 1Term	7.98507	0.00510812	3	Complex
#03	Erythropoietin	EPO	WT	N110	N6H4F2A2	1Core1Term and 2Term	3.19403	0.00204325	3	Complex
#03	Erythropoietin	EPO	WT	N110	N6H4F3A2	1Core2Term and 3Term	3.19403	0.00204325	3	Complex
#03	Erythropoietin	EPO	WT	N110	N6H5F1	1Core and 1Term	8	0.00511767	3	Complex
#03	Erythropoietin	EPO	WT	N110	N6H5F1A1	1Core and 1Term	14.3731	0.00919462	3	Complex
#03	Erythropoietin	EPO	WT	N110	N6H5F1A2	1Core and 1Term	14	0.00895592	3	Complex
#03	Erythropoietin	EPO	WT	N110	N6H5F2	1Core1Term and 2Term	7.98507	0.00510812	3	Complex
#03	Erythropoietin	EPO	WT	N110	N6H5F2A1	1Core1Term and 2Term	4.79104	0.00306487	3	Complex
#03	Erythropoietin	EPO	WT	N110	N6H5F3	1Core2Term and 3Term	3.19403	0.00204325	3	Complex
#03	Erythropoietin	EPO	WT	N110	N6H6F1	1Core and 1Term	14	0.00895592	3	Complex
#03	Erythropoietin	EPO	WT	N110	N6H6F1A1	1Core and 1Term	17.5672	0.0112379	3	Complex
#03	Erythropoietin	EPO	WT	N110	N6H6F1A2	1Core and 1Term	7.98507	0.00510812	3	Complex
#03	Erythropoietin	EPO	WT	N110	N6H6F2	1Core1Term and 2Term	7.98507	0.00510812	3	Complex
#03	Erythropoietin	EPO	WT	N110	N6H6F2A3	1Core1Term and 2Term	3.19403	0.00204325	3	Complex
#03	Erythropoietin	EPO	WT	N110	N6H6F3	1Core2Term and 3Term	4.79104	0.00306487	3	Complex
#03	Erythropoietin	EPO	WT	N110	N6H7F1	1Core and 1Term	34	0.0217501	3	Complex
#03	Erythropoietin	EPO	WT	N110	N6H7F1A1	1Core and 1Term	55	0.035184	3	Complex
#03	Erythropoietin	EPO	WT	N110	N6H7F1A2	1Core and 1Term	77	0.0492576	3	Complex
#03	Erythropoietin	EPO	WT	N110	N6H7F1A3	1Core and 1Term	28	0.0179118	3	Complex
#03	Erythropoietin	EPO	WT	N110	N6H7F1A4	1Core and 1Term	29	0.0185515	3	Complex
#03	Erythropoietin	EPO	WT	N110	N6H7F2	1Core1Term and 2Term	13	0.00831621	3	Complex
#03	Erythropoietin	EPO	WT	N110	N6H7F2A1	1Core1Term and 2Term	25	0.0159927	3	Complex
#03	Erythropoietin	EPO	WT	N110	N6H7F2A2	1Core1Term and 2Term	28	0.0179118	3	Complex
#03	Erythropoietin	EPO	WT	N110	N6H7F2A3	1Core1Term and 2Term	7	0.00447796	3	Complex
#03	Erythropoietin	EPO	WT	N110	N6H7F3	1Core2Term and 3Term	15.9701	0.0102162	3	Complex
#03	Erythropoietin	EPO	WT	N110	N6H7F3A1	1Core2Term and 3Term	10	0.00639709	3	Complex
#03	Erythropoietin	EPO	WT	N110	N6H7F4	1Core3Term and 4Term	6.38806	0.0040865	3	Complex
#03	Erythropoietin	EPO	WT	N110	N6H7F4A1	1Core3Term and 4Term	3.19403	0.00204325	3	Complex
#03	Erythropoietin	EPO	WT	N110	N7H3F1	1Core and 1Term	4.79104	0.00306487	3	Complex
#03	Erythropoietin	EPO	WT	N110	N7H4F1	1Core and 1Term	7.98507	0.00510812	3	Complex
#03	Erythropoietin	EPO	WT	N110	N7H6F1	1Core and 1Term	4.79104	0.00306487	3	Complex
#03	Erythropoietin	EPO	WT	N110	N7H6F1A1	1Core and 1Term	11.1791	0.00715137	3	Complex
#03	Erythropoietin	EPO	WT	N110	N7H6F1A2	1Core and 1Term	10	0.00639709	3	Complex
#03	Erythropoietin	EPO	WT	N110	N7H6F1A3	1Core and 1Term	10	0.00639709	3	Complex
#03	Erythropoietin	EPO	WT	N110	N7H6F2	1Core1Term and 2Term	6.38806	0.0040865	3	Complex
#03	Erythropoietin	EPO	WT	N110	N7H6F2A2	1Core1Term and 2Term	3.19403	0.00204325	3	Complex
#03	Erythropoietin	EPO	WT	N110	N7H6F3A1	1Core2Term and 3Term	3.19403	0.00204325	3	Complex
#03	Erythropoietin	EPO	WT	N110	N7H7F1	1Core and 1Term	11.1791	0.00715137	3	Complex
#03	Erythropoietin	EPO	WT	N110	N7H7F1A1	1Core and 1Term	11.1791	0.00715137	3	Complex
#03	Erythropoietin	EPO	WT	N110	N7H7F1A2	1Core and 1Term	9.58209	0.00612974	3	Complex
#03	Erythropoietin	EPO	WT	N110	N7H7F2	1Core1Term and 2Term	7.98507	0.00510812	3	Complex
#03	Erythropoietin	EPO	WT	N110	N7H7F2A1	1Core1Term and 2Term	7.98507	0.00510812	3	Complex
#03	Erythropoietin	EPO	WT	N110	N7H8F1	1Core and 1Term	3.19403	0.00204325	3	Complex
#03	Erythropoietin	EPO	WT	N110	N7H8F1A1	1Core and 1Term	3.19403	0.00204325	3	Complex
#03	Erythropoietin	EPO	WT	N110	N7H8F1A2	1Core and 1Term	7.98507	0.00510812	3	Complex
#03	Erythropoietin	EPO	WT	N110	N8H5F1	1Core and 1Term	3.19403	0.00204325	3	Complex
#03	Erythropoietin	EPO	WT	N110	N8H5F2A2	1Core1Term and 2Term	3.19403	0.00204325	3	Complex
#03	Erythropoietin	EPO	WT	N110	N8H6F1	1Core and 1Term	3.19403	0.00204325	3	Complex
#03	Erythropoietin	EPO	WT	N110	N8H8F1	1Core and 1Term	3.19403	0.00204325	3	Complex
#03	Erythropoietin	EPO	WT	N110	N8H9F1A3	1Core and 1Term	3.19403	0.00204325	3	Complex
#03	Erythropoietin	EPO	WT	N110	Unoccupied	NoFuc	20.3015	0.012987	4	Unoccupied
#04	Low affinity immunoglobulin gamma Fc region receptor III-A	FCGR3A	Lec1	N056	N2H6	NoFuc	8.59091	0.0121246	1	High-mannose
#04	Low affinity immunoglobulin gamma Fc region receptor III-A	FCGR3A	Lec1	N056	N2H5	NoFuc	247.705	0.349593	1	High-mannose
#04	Low affinity immunoglobulin gamma Fc region receptor III-A	FCGR3A	Lec1	N056	N2H5F1	1Core	231.955	0.327365	1	High-mannose
#04	Low affinity immunoglobulin gamma Fc region receptor III-A	FCGR3A	Lec1	N056	N2H4	NoFuc	63	0.0889139	1	High-mannose
#04	Low affinity immunoglobulin gamma Fc region receptor III-A	FCGR3A	Lec1	N056	N2H4F1	1Core	143.182	0.202077	1	High-mannose
#04	Low affinity immunoglobulin gamma Fc region receptor III-A	FCGR3A	Lec1	N056	N3H5	NoFuc	12.8864	0.0181869	2	Hybrid
#04	Low affinity immunoglobulin gamma Fc region receptor III-A	FCGR3A	Lec1	N056	Unoccupied	NoFuc	1.23226	0.00173913	4	Unoccupied
#04	Low affinity immunoglobulin gamma Fc region receptor III-A	FCGR3A	Lec1	N063	N2H9	NoFuc	14.3182	0.00452921	1	High-mannose
#04	Low affinity immunoglobulin gamma Fc region receptor III-A	FCGR3A	Lec1	N063	N2H8	NoFuc	54.4091	0.017211	1	High-mannose
#04	Low affinity immunoglobulin gamma Fc region receptor III-A	FCGR3A	Lec1	N063	N2H7	NoFuc	110.25	0.0348749	1	High-mannose
#04	Low affinity immunoglobulin gamma Fc region receptor III-A	FCGR3A	Lec1	N063	N2H6	NoFuc	187.568	0.0593326	1	High-mannose
#04	Low affinity immunoglobulin gamma Fc region receptor III-A	FCGR3A	Lec1	N063	N2H5	NoFuc	1994.52	0.630919	1	High-mannose
#04	Low affinity immunoglobulin gamma Fc region receptor III-A	FCGR3A	Lec1	N063	N2H5F1	1Core	130.295	0.0412158	1	High-mannose
#04	Low affinity immunoglobulin gamma Fc region receptor III-A	FCGR3A	Lec1	N063	N2H3	NoFuc	133.159	0.0421216	1	High-mannose
#04	Low affinity immunoglobulin gamma Fc region receptor III-A	FCGR3A	Lec1	N063	N2H4	NoFuc	405.205	0.128177	1	High-mannose
#04	Low affinity immunoglobulin gamma Fc region receptor III-A	FCGR3A	Lec1	N063	N2H4F1	1Core	57.2727	0.0181168	1	High-mannose
#04	Low affinity immunoglobulin gamma Fc region receptor III-A	FCGR3A	Lec1	N063	N3H5	NoFuc	5.72727	0.00181168	2	Hybrid
#04	Low affinity immunoglobulin gamma Fc region receptor III-A	FCGR3A	Lec1	N063	Unoccupied	NoFuc	68.5723	0.0216912	4	Unoccupied
#04	Low affinity immunoglobulin gamma Fc region receptor III-A	FCGR3A	Lec1	N092	N2H7	NoFuc	7.15909	0.00256608	1	High-mannose
#04	Low affinity immunoglobulin gamma Fc region receptor III-A	FCGR3A	Lec1	N092	N2H6	NoFuc	28.6364	0.0102643	1	High-mannose
#04	Low affinity immunoglobulin gamma Fc region receptor III-A	FCGR3A	Lec1	N092	N2H5	NoFuc	1178.39	0.422377	1	High-mannose
#04	Low affinity immunoglobulin gamma Fc region receptor III-A	FCGR3A	Lec1	N092	N2H5F1	1Core	345.068	0.123685	1	High-mannose
#04	Low affinity immunoglobulin gamma Fc region receptor III-A	FCGR3A	Lec1	N092	N2H3	NoFuc	73.0227	0.0261741	1	High-mannose
#04	Low affinity immunoglobulin gamma Fc region receptor III-A	FCGR3A	Lec1	N092	N2H4	NoFuc	519.75	0.186298	1	High-mannose
#04	Low affinity immunoglobulin gamma Fc region receptor III-A	FCGR3A	Lec1	N092	N2H4F1	1Core	263.455	0.0944319	1	High-mannose
#04	Low affinity immunoglobulin gamma Fc region receptor III-A	FCGR3A	Lec1	N092	Unoccupied	NoFuc	374.412	0.134203	4	Unoccupied
#04	Low affinity immunoglobulin gamma Fc region receptor III-A	FCGR3A	Lec1	N180	N2H8	NoFuc	2.86364	0.00866218	1	High-mannose
#04	Low affinity immunoglobulin gamma Fc region receptor III-A	FCGR3A	Lec1	N180	N2H7	NoFuc	8.59091	0.0259865	1	High-mannose
#04	Low affinity immunoglobulin gamma Fc region receptor III-A	FCGR3A	Lec1	N180	N2H6	NoFuc	4.29545	0.0129933	1	High-mannose
#04	Low affinity immunoglobulin gamma Fc region receptor III-A	FCGR3A	Lec1	N180	N2H5	NoFuc	113.114	0.342156	1	High-mannose
#04	Low affinity immunoglobulin gamma Fc region receptor III-A	FCGR3A	Lec1	N180	N2H4	NoFuc	4.29545	0.0129933	1	High-mannose
#04	Low affinity immunoglobulin gamma Fc region receptor III-A	FCGR3A	Lec1	N180	Unoccupied	NoFuc	197.432	0.597209	4	Unoccupied
#04	Low affinity immunoglobulin gamma Fc region receptor III-A	FCGR3A	Lec1	N187	N2H5	NoFuc	127.432	0.57065	1	High-mannose
#04	Low affinity immunoglobulin gamma Fc region receptor III-A	FCGR3A	Lec1	N187	N2H5F1	1Core	78.75	0.352649	1	High-mannose
#04	Low affinity immunoglobulin gamma Fc region receptor III-A	FCGR3A	Lec1	N187	N2H4F1	1Core	2.86364	0.0128236	1	High-mannose
#04	Low affinity immunoglobulin gamma Fc region receptor III-A	FCGR3A	Lec1	N187	Unoccupied	NoFuc	14.2645	0.0638778	4	Unoccupied
#04	Low affinity immunoglobulin gamma Fc region receptor III-A	FCGR3A	WT	N056	N2H5	NoFuc	53	0.059331	1	High-mannose
#04	Low affinity immunoglobulin gamma Fc region receptor III-A	FCGR3A	WT	N056	N3H3F1	1Core and 1Term	7.15909	0.00801426	3	Complex
#04	Low affinity immunoglobulin gamma Fc region receptor III-A	FCGR3A	WT	N056	N4H3F1	1Core and 1Term	2.86364	0.0032057	3	Complex
#04	Low affinity immunoglobulin gamma Fc region receptor III-A	FCGR3A	WT	N056	N4H4F1	1Core and 1Term	2.86364	0.0032057	3	Complex
#04	Low affinity immunoglobulin gamma Fc region receptor III-A	FCGR3A	WT	N056	N4H5F1	1Core and 1Term	22.9091	0.0256456	3	Complex
#04	Low affinity immunoglobulin gamma Fc region receptor III-A	FCGR3A	WT	N056	N4H5F1A1	1Core and 1Term	40	0.0447781	3	Complex
#04	Low affinity immunoglobulin gamma Fc region receptor III-A	FCGR3A	WT	N056	N4H5F1A2	1Core and 1Term	61	0.0682866	3	Complex
#04	Low affinity immunoglobulin gamma Fc region receptor III-A	FCGR3A	WT	N056	N4H5F2A1	1Core1Term and 2Term	8.59091	0.00961711	3	Complex
#04	Low affinity immunoglobulin gamma Fc region receptor III-A	FCGR3A	WT	N056	N5H4F1A1	1Core and 1Term	4.29545	0.00480856	3	Complex
#04	Low affinity immunoglobulin gamma Fc region receptor III-A	FCGR3A	WT	N056	N5H4F1A2	1Core and 1Term	4.29545	0.00480856	3	Complex
#04	Low affinity immunoglobulin gamma Fc region receptor III-A	FCGR3A	WT	N056	N5H4F2A1	1Core1Term and 2Term	10.0227	0.01122	3	Complex
#04	Low affinity immunoglobulin gamma Fc region receptor III-A	FCGR3A	WT	N056	N5H6F1	1Core and 1Term	18.6136	0.0208371	3	Complex
#04	Low affinity immunoglobulin gamma Fc region receptor III-A	FCGR3A	WT	N056	N5H6F1A1	1Core and 1Term	25.7727	0.0288513	3	Complex
#04	Low affinity immunoglobulin gamma Fc region receptor III-A	FCGR3A	WT	N056	N5H6F1A2	1Core and 1Term	58.7045	0.0657169	3	Complex
#04	Low affinity immunoglobulin gamma Fc region receptor III-A	FCGR3A	WT	N056	N5H6F1A3	1Core and 1Term	24.3409	0.0272485	3	Complex
#04	Low affinity immunoglobulin gamma Fc region receptor III-A	FCGR3A	WT	N056	N5H6F2A1	1Core1Term and 2Term	10.0227	0.01122	3	Complex
#04	Low affinity immunoglobulin gamma Fc region receptor III-A	FCGR3A	WT	N056	N5H6F2A2	1Core1Term and 2Term	2.86364	0.0032057	3	Complex
#04	Low affinity immunoglobulin gamma Fc region receptor III-A	FCGR3A	WT	N056	N6H5F1A1	1Core and 1Term	2.86364	0.0032057	3	Complex
#04	Low affinity immunoglobulin gamma Fc region receptor III-A	FCGR3A	WT	N056	N6H5F1A2	1Core and 1Term	25.7727	0.0288513	3	Complex
#04	Low affinity immunoglobulin gamma Fc region receptor III-A	FCGR3A	WT	N056	N6H5F2A1	1Core1Term and 2Term	2.86364	0.0032057	3	Complex
#04	Low affinity immunoglobulin gamma Fc region receptor III-A	FCGR3A	WT	N056	N6H7F1	1Core and 1Term	5.72727	0.00641141	3	Complex
#04	Low affinity immunoglobulin gamma Fc region receptor III-A	FCGR3A	WT	N056	N6H7F1A1	1Core and 1Term	52.9773	0.0593055	3	Complex
#04	Low affinity immunoglobulin gamma Fc region receptor III-A	FCGR3A	WT	N056	N6H7F1A2	1Core and 1Term	83	0.0929145	3	Complex
#04	Low affinity immunoglobulin gamma Fc region receptor III-A	FCGR3A	WT	N056	N6H7F1A3	1Core and 1Term	89	0.0996313	3	Complex
#04	Low affinity immunoglobulin gamma Fc region receptor III-A	FCGR3A	WT	N056	N6H7F1A4	1Core and 1Term	92	0.10299	3	Complex
#04	Low affinity immunoglobulin gamma Fc region receptor III-A	FCGR3A	WT	N056	N6H7F2A1	1Core1Term and 2Term	21.4773	0.0240428	3	Complex
#04	Low affinity immunoglobulin gamma Fc region receptor III-A	FCGR3A	WT	N056	N6H7F2A2	1Core1Term and 2Term	37.2273	0.0416742	3	Complex
#04	Low affinity immunoglobulin gamma Fc region receptor III-A	FCGR3A	WT	N056	N6H7F2A3	1Core1Term and 2Term	5	0.00559726	3	Complex
#04	Low affinity immunoglobulin gamma Fc region receptor III-A	FCGR3A	WT	N056	N6H7F3A1	1Core2Term and 3Term	7.15909	0.00801426	3	Complex
#04	Low affinity immunoglobulin gamma Fc region receptor III-A	FCGR3A	WT	N056	N6H7F3A2	1Core2Term and 3Term	8.59091	0.00961711	3	Complex
#04	Low affinity immunoglobulin gamma Fc region receptor III-A	FCGR3A	WT	N056	N7H4F3A1	1Core2Term and 3Term	27.2045	0.0304542	3	Complex
#04	Low affinity immunoglobulin gamma Fc region receptor III-A	FCGR3A	WT	N056	N7H6F1A2	1Core and 1Term	20.0455	0.0224399	3	Complex
#04	Low affinity immunoglobulin gamma Fc region receptor III-A	FCGR3A	WT	N056	N7H6F1A3	1Core and 1Term	2.86364	0.0032057	3	Complex
#04	Low affinity immunoglobulin gamma Fc region receptor III-A	FCGR3A	WT	N056	N7H6F2A2	1Core1Term and 2Term	8.59091	0.00961711	3	Complex
#04	Low affinity immunoglobulin gamma Fc region receptor III-A	FCGR3A	WT	N056	N7H7F1	1Core and 1Term	2.86364	0.0032057	3	Complex
#04	Low affinity immunoglobulin gamma Fc region receptor III-A	FCGR3A	WT	N056	N7H7F1A1	1Core and 1Term	10.0227	0.01122	3	Complex
#04	Low affinity immunoglobulin gamma Fc region receptor III-A	FCGR3A	WT	N056	N7H7F1A2	1Core and 1Term	15.75	0.0176314	3	Complex
#04	Low affinity immunoglobulin gamma Fc region receptor III-A	FCGR3A	WT	N056	N7H7F2A2	1Core1Term and 2Term	2.86364	0.0032057	3	Complex
#04	Low affinity immunoglobulin gamma Fc region receptor III-A	FCGR3A	WT	N056	N8H5F2A1	1Core1Term and 2Term	2.86364	0.0032057	3	Complex
#04	Low affinity immunoglobulin gamma Fc region receptor III-A	FCGR3A	WT	N056	Unoccupied	NoFuc	9.24848	0.0103532	4	Unoccupied
#04	Low affinity immunoglobulin gamma Fc region receptor III-A	FCGR3A	WT	N063	N2H8	NoFuc	19	0.0022015	1	High-mannose
#04	Low affinity immunoglobulin gamma Fc region receptor III-A	FCGR3A	WT	N063	N2H7	NoFuc	47	0.00544582	1	High-mannose
#04	Low affinity immunoglobulin gamma Fc region receptor III-A	FCGR3A	WT	N063	N2H6	NoFuc	81	0.00938535	1	High-mannose
#04	Low affinity immunoglobulin gamma Fc region receptor III-A	FCGR3A	WT	N063	N2H5	NoFuc	1364	0.158045	1	High-mannose
#04	Low affinity immunoglobulin gamma Fc region receptor III-A	FCGR3A	WT	N063	N2H5F1	1Core	10.0227	0.00116132	1	High-mannose
#04	Low affinity immunoglobulin gamma Fc region receptor III-A	FCGR3A	WT	N063	N2H3	NoFuc	43	0.00498235	1	High-mannose
#04	Low affinity immunoglobulin gamma Fc region receptor III-A	FCGR3A	WT	N063	N2H4	NoFuc	138	0.0159899	1	High-mannose
#04	Low affinity immunoglobulin gamma Fc region receptor III-A	FCGR3A	WT	N063	N2H4F1	1Core	10	0.00115869	1	High-mannose
#04	Low affinity immunoglobulin gamma Fc region receptor III-A	FCGR3A	WT	N063	N3H4	NoFuc	56	0.00648864	2	Hybrid
#04	Low affinity immunoglobulin gamma Fc region receptor III-A	FCGR3A	WT	N063	N3H5	NoFuc	153	0.0177279	2	Hybrid
#04	Low affinity immunoglobulin gamma Fc region receptor III-A	FCGR3A	WT	N063	N3H5A1	NoFuc	370	0.0428714	2	Hybrid
#04	Low affinity immunoglobulin gamma Fc region receptor III-A	FCGR3A	WT	N063	N3H6	NoFuc	225	0.0260704	2	Hybrid
#04	Low affinity immunoglobulin gamma Fc region receptor III-A	FCGR3A	WT	N063	N3H6A1	NoFuc	578	0.066972	2	Hybrid
#04	Low affinity immunoglobulin gamma Fc region receptor III-A	FCGR3A	WT	N063	N3H7	NoFuc	15.75	0.00182493	2	Hybrid
#04	Low affinity immunoglobulin gamma Fc region receptor III-A	FCGR3A	WT	N063	N3H7A1	NoFuc	12.8864	0.00149312	2	Hybrid
#04	Low affinity immunoglobulin gamma Fc region receptor III-A	FCGR3A	WT	N063	N3H8A1	NoFuc	10.0227	0.00116132	2	Hybrid
#04	Low affinity immunoglobulin gamma Fc region receptor III-A	FCGR3A	WT	N063	N4H6	NoFuc	12.8864	0.00149312	2	Hybrid
#04	Low affinity immunoglobulin gamma Fc region receptor III-A	FCGR3A	WT	N063	N4H6A1	NoFuc	5.72727	0.000663611	2	Hybrid
#04	Low affinity immunoglobulin gamma Fc region receptor III-A	FCGR3A	WT	N063	N4H6A2	NoFuc	8.59091	0.000995416	2	Hybrid
#04	Low affinity immunoglobulin gamma Fc region receptor III-A	FCGR3A	WT	N063	N4H7	NoFuc	8.59091	0.000995416	2	Hybrid
#04	Low affinity immunoglobulin gamma Fc region receptor III-A	FCGR3A	WT	N063	N5H7	NoFuc	19.8947	0.00230517	2	Hybrid
#04	Low affinity immunoglobulin gamma Fc region receptor III-A	FCGR3A	WT	N063	N3H4F1	1Core and 1Term	56	0.00648864	2	Hybrid
#04	Low affinity immunoglobulin gamma Fc region receptor III-A	FCGR3A	WT	N063	N3H4F2	1Core1Term and 2Term	15.75	0.00182493	2	Hybrid
#04	Low affinity immunoglobulin gamma Fc region receptor III-A	FCGR3A	WT	N063	N3H5F1	1Core and 1Term	209	0.0242165	2	Hybrid
#04	Low affinity immunoglobulin gamma Fc region receptor III-A	FCGR3A	WT	N063	N3H5F1A1	1Core and 1Term	280	0.0324432	2	Hybrid
#04	Low affinity immunoglobulin gamma Fc region receptor III-A	FCGR3A	WT	N063	N3H5F2	1Core1Term and 2Term	84	0.00973296	2	Hybrid
#04	Low affinity immunoglobulin gamma Fc region receptor III-A	FCGR3A	WT	N063	N3H6F1	1Core and 1Term	222	0.0257228	2	Hybrid
#04	Low affinity immunoglobulin gamma Fc region receptor III-A	FCGR3A	WT	N063	N3H6F1A1	1Core and 1Term	179	0.0207405	2	Hybrid
#04	Low affinity immunoglobulin gamma Fc region receptor III-A	FCGR3A	WT	N063	N3H6F2	1Core1Term and 2Term	40	0.00463474	2	Hybrid
#04	Low affinity immunoglobulin gamma Fc region receptor III-A	FCGR3A	WT	N063	N4H6F1A1	1Core and 1Term	21	0.00243324	2	Hybrid
#04	Low affinity immunoglobulin gamma Fc region receptor III-A	FCGR3A	WT	N063	N4H7F1	1Core and 1Term	15.75	0.00182493	2	Hybrid
#04	Low affinity immunoglobulin gamma Fc region receptor III-A	FCGR3A	WT	N063	N5H7F3A1	1Core2Term and 3Term	12.8864	0.00149312	2	Hybrid
#04	Low affinity immunoglobulin gamma Fc region receptor III-A	FCGR3A	WT	N063	N6H8F1A1	1Core and 1Term	6.63158	0.000768392	2	Hybrid
#04	Low affinity immunoglobulin gamma Fc region receptor III-A	FCGR3A	WT	N063	N3H3	NoFuc	67	0.00776319	3	Complex
#04	Low affinity immunoglobulin gamma Fc region receptor III-A	FCGR3A	WT	N063	N3H4A1	NoFuc	406	0.0470426	3	Complex
#04	Low affinity immunoglobulin gamma Fc region receptor III-A	FCGR3A	WT	N063	N3H4	NoFuc	54	0.0062569	3	Complex
#04	Low affinity immunoglobulin gamma Fc region receptor III-A	FCGR3A	WT	N063	N3H3F1	1Core and 1Term	36	0.00417127	3	Complex
#04	Low affinity immunoglobulin gamma Fc region receptor III-A	FCGR3A	WT	N063	N3H3F2	1Core1Term and 2Term	9.94737	0.00115259	3	Complex
#04	Low affinity immunoglobulin gamma Fc region receptor III-A	FCGR3A	WT	N063	N3H4F1A1	1Core and 1Term	162	0.0187707	3	Complex
#04	Low affinity immunoglobulin gamma Fc region receptor III-A	FCGR3A	WT	N063	N3H4F1	1Core and 1Term	76	0.00880601	3	Complex
#04	Low affinity immunoglobulin gamma Fc region receptor III-A	FCGR3A	WT	N063	N3H4F2A1	1Core1Term and 2Term	5.72727	0.000663611	3	Complex
#04	Low affinity immunoglobulin gamma Fc region receptor III-A	FCGR3A	WT	N063	N3H4F2	1Core1Term and 2Term	15	0.00173803	3	Complex
#04	Low affinity immunoglobulin gamma Fc region receptor III-A	FCGR3A	WT	N063	N4H3	NoFuc	44	0.00509822	3	Complex
#04	Low affinity immunoglobulin gamma Fc region receptor III-A	FCGR3A	WT	N063	N4H4	NoFuc	124	0.0143677	3	Complex
#04	Low affinity immunoglobulin gamma Fc region receptor III-A	FCGR3A	WT	N063	N4H4A1	NoFuc	96	0.0111234	3	Complex
#04	Low affinity immunoglobulin gamma Fc region receptor III-A	FCGR3A	WT	N063	N4H5	NoFuc	176	0.0203929	3	Complex
#04	Low affinity immunoglobulin gamma Fc region receptor III-A	FCGR3A	WT	N063	N4H5A1	NoFuc	278	0.0322115	3	Complex
#04	Low affinity immunoglobulin gamma Fc region receptor III-A	FCGR3A	WT	N063	N4H5A2	NoFuc	90	0.0104282	3	Complex
#04	Low affinity immunoglobulin gamma Fc region receptor III-A	FCGR3A	WT	N063	N4H3F1	1Core and 1Term	61	0.00706798	3	Complex
#04	Low affinity immunoglobulin gamma Fc region receptor III-A	FCGR3A	WT	N063	N4H3F2	1Core1Term and 2Term	11	0.00127455	3	Complex
#04	Low affinity immunoglobulin gamma Fc region receptor III-A	FCGR3A	WT	N063	N4H4F1	1Core and 1Term	187	0.0216674	3	Complex
#04	Low affinity immunoglobulin gamma Fc region receptor III-A	FCGR3A	WT	N063	N4H4F1A1	1Core and 1Term	76	0.00880601	3	Complex
#04	Low affinity immunoglobulin gamma Fc region receptor III-A	FCGR3A	WT	N063	N4H4F2	1Core1Term and 2Term	71	0.00822667	3	Complex
#04	Low affinity immunoglobulin gamma Fc region receptor III-A	FCGR3A	WT	N063	N4H4F2A1	1Core1Term and 2Term	2.86364	0.000331805	3	Complex
#04	Low affinity immunoglobulin gamma Fc region receptor III-A	FCGR3A	WT	N063	N4H5F1	1Core and 1Term	201	0.0232896	3	Complex
#04	Low affinity immunoglobulin gamma Fc region receptor III-A	FCGR3A	WT	N063	N4H5F1A1	1Core and 1Term	362	0.0419444	3	Complex
#04	Low affinity immunoglobulin gamma Fc region receptor III-A	FCGR3A	WT	N063	N4H5F1A2	1Core and 1Term	164	0.0190024	3	Complex
#04	Low affinity immunoglobulin gamma Fc region receptor III-A	FCGR3A	WT	N063	N4H5F2	1Core1Term and 2Term	34	0.00393953	3	Complex
#04	Low affinity immunoglobulin gamma Fc region receptor III-A	FCGR3A	WT	N063	N4H5F2A1	1Core1Term and 2Term	20	0.00231737	3	Complex
#04	Low affinity immunoglobulin gamma Fc region receptor III-A	FCGR3A	WT	N063	N4H5F2A2	1Core1Term and 2Term	9.94737	0.00115259	3	Complex
#04	Low affinity immunoglobulin gamma Fc region receptor III-A	FCGR3A	WT	N063	N5H3	NoFuc	25	0.00289671	3	Complex
#04	Low affinity immunoglobulin gamma Fc region receptor III-A	FCGR3A	WT	N063	N5H4	NoFuc	70	0.0081108	3	Complex
#04	Low affinity immunoglobulin gamma Fc region receptor III-A	FCGR3A	WT	N063	N5H4A1	NoFuc	32	0.00370779	3	Complex
#04	Low affinity immunoglobulin gamma Fc region receptor III-A	FCGR3A	WT	N063	N5H4A2	NoFuc	4.29545	0.000497708	3	Complex
#04	Low affinity immunoglobulin gamma Fc region receptor III-A	FCGR3A	WT	N063	N5H5	NoFuc	10.0227	0.00116132	3	Complex
#04	Low affinity immunoglobulin gamma Fc region receptor III-A	FCGR3A	WT	N063	N5H5A1	NoFuc	12.8864	0.00149312	3	Complex
#04	Low affinity immunoglobulin gamma Fc region receptor III-A	FCGR3A	WT	N063	N5H5A2	NoFuc	48	0.00556169	3	Complex
#04	Low affinity immunoglobulin gamma Fc region receptor III-A	FCGR3A	WT	N063	N5H6	NoFuc	17	0.00196977	3	Complex
#04	Low affinity immunoglobulin gamma Fc region receptor III-A	FCGR3A	WT	N063	N5H6A1	NoFuc	50	0.00579343	3	Complex
#04	Low affinity immunoglobulin gamma Fc region receptor III-A	FCGR3A	WT	N063	N5H6A2	NoFuc	30	0.00347606	3	Complex
#04	Low affinity immunoglobulin gamma Fc region receptor III-A	FCGR3A	WT	N063	N5H6A3	NoFuc	7.15909	0.000829514	3	Complex
#04	Low affinity immunoglobulin gamma Fc region receptor III-A	FCGR3A	WT	N063	N5H3F1	1Core and 1Term	21	0.00243324	3	Complex
#04	Low affinity immunoglobulin gamma Fc region receptor III-A	FCGR3A	WT	N063	N5H3F2	1Core1Term and 2Term	2.86364	0.000331805	3	Complex
#04	Low affinity immunoglobulin gamma Fc region receptor III-A	FCGR3A	WT	N063	N5H4F1	1Core and 1Term	57	0.00660451	3	Complex
#04	Low affinity immunoglobulin gamma Fc region receptor III-A	FCGR3A	WT	N063	N5H4F1A1	1Core and 1Term	52	0.00602517	3	Complex
#04	Low affinity immunoglobulin gamma Fc region receptor III-A	FCGR3A	WT	N063	N5H4F1A2	1Core and 1Term	20.0455	0.00232264	3	Complex
#04	Low affinity immunoglobulin gamma Fc region receptor III-A	FCGR3A	WT	N063	N5H4F2	1Core1Term and 2Term	41	0.00475061	3	Complex
#04	Low affinity immunoglobulin gamma Fc region receptor III-A	FCGR3A	WT	N063	N5H4F2A1	1Core1Term and 2Term	17.1818	0.00199083	3	Complex
#04	Low affinity immunoglobulin gamma Fc region receptor III-A	FCGR3A	WT	N063	N5H4F3	1Core2Term and 3Term	9	0.00104282	3	Complex
#04	Low affinity immunoglobulin gamma Fc region receptor III-A	FCGR3A	WT	N063	N5H5F1	1Core and 1Term	19	0.0022015	3	Complex
#04	Low affinity immunoglobulin gamma Fc region receptor III-A	FCGR3A	WT	N063	N5H5F1A1	1Core and 1Term	11.4545	0.00132722	3	Complex
#04	Low affinity immunoglobulin gamma Fc region receptor III-A	FCGR3A	WT	N063	N5H5F1A2	1Core and 1Term	51.5455	0.0059725	3	Complex
#04	Low affinity immunoglobulin gamma Fc region receptor III-A	FCGR3A	WT	N063	N5H5F4A1	1Core3Term and 4Term	19.8947	0.00230517	3	Complex
#04	Low affinity immunoglobulin gamma Fc region receptor III-A	FCGR3A	WT	N063	N5H6F1	1Core and 1Term	35	0.0040554	3	Complex
#04	Low affinity immunoglobulin gamma Fc region receptor III-A	FCGR3A	WT	N063	N5H6F1A1	1Core and 1Term	108	0.0125138	3	Complex
#04	Low affinity immunoglobulin gamma Fc region receptor III-A	FCGR3A	WT	N063	N5H6F1A2	1Core and 1Term	81	0.00938535	3	Complex
#04	Low affinity immunoglobulin gamma Fc region receptor III-A	FCGR3A	WT	N063	N5H6F1A3	1Core and 1Term	19	0.0022015	3	Complex
#04	Low affinity immunoglobulin gamma Fc region receptor III-A	FCGR3A	WT	N063	N5H6F2	1Core1Term and 2Term	8.59091	0.000995416	3	Complex
#04	Low affinity immunoglobulin gamma Fc region receptor III-A	FCGR3A	WT	N063	N5H6F2A1	1Core1Term and 2Term	14.3182	0.00165903	3	Complex
#04	Low affinity immunoglobulin gamma Fc region receptor III-A	FCGR3A	WT	N063	N6H3	NoFuc	11.4545	0.00132722	3	Complex
#04	Low affinity immunoglobulin gamma Fc region receptor III-A	FCGR3A	WT	N063	N6H4	NoFuc	4.29545	0.000497708	3	Complex
#04	Low affinity immunoglobulin gamma Fc region receptor III-A	FCGR3A	WT	N063	N6H4A2	NoFuc	9	0.00104282	3	Complex
#04	Low affinity immunoglobulin gamma Fc region receptor III-A	FCGR3A	WT	N063	N6H5	NoFuc	8.59091	0.000995416	3	Complex
#04	Low affinity immunoglobulin gamma Fc region receptor III-A	FCGR3A	WT	N063	N6H5A1	NoFuc	7.15909	0.000829514	3	Complex
#04	Low affinity immunoglobulin gamma Fc region receptor III-A	FCGR3A	WT	N063	N6H5A2	NoFuc	26	0.00301258	3	Complex
#04	Low affinity immunoglobulin gamma Fc region receptor III-A	FCGR3A	WT	N063	N6H6A2	NoFuc	10.0227	0.00116132	3	Complex
#04	Low affinity immunoglobulin gamma Fc region receptor III-A	FCGR3A	WT	N063	N6H7	NoFuc	2.86364	0.000331805	3	Complex
#04	Low affinity immunoglobulin gamma Fc region receptor III-A	FCGR3A	WT	N063	N6H7A1	NoFuc	21.4773	0.00248854	3	Complex
#04	Low affinity immunoglobulin gamma Fc region receptor III-A	FCGR3A	WT	N063	N6H7A2	NoFuc	8	0.000926949	3	Complex
#04	Low affinity immunoglobulin gamma Fc region receptor III-A	FCGR3A	WT	N063	N6H7A4	NoFuc	13.2632	0.00153678	3	Complex
#04	Low affinity immunoglobulin gamma Fc region receptor III-A	FCGR3A	WT	N063	N6H3F1	1Core and 1Term	7.15909	0.000829514	3	Complex
#04	Low affinity immunoglobulin gamma Fc region receptor III-A	FCGR3A	WT	N063	N6H3F1A1	1Core and 1Term	2.86364	0.000331805	3	Complex
#04	Low affinity immunoglobulin gamma Fc region receptor III-A	FCGR3A	WT	N063	N6H4F1	1Core and 1Term	7.15909	0.000829514	3	Complex
#04	Low affinity immunoglobulin gamma Fc region receptor III-A	FCGR3A	WT	N063	N6H4F1A2	1Core and 1Term	12.8864	0.00149312	3	Complex
#04	Low affinity immunoglobulin gamma Fc region receptor III-A	FCGR3A	WT	N063	N6H5F1	1Core and 1Term	15.75	0.00182493	3	Complex
#04	Low affinity immunoglobulin gamma Fc region receptor III-A	FCGR3A	WT	N063	N6H5F1A1	1Core and 1Term	16	0.0018539	3	Complex
#04	Low affinity immunoglobulin gamma Fc region receptor III-A	FCGR3A	WT	N063	N6H5F1A2	1Core and 1Term	5.72727	0.000663611	3	Complex
#04	Low affinity immunoglobulin gamma Fc region receptor III-A	FCGR3A	WT	N063	N6H5F2	1Core1Term and 2Term	5.72727	0.000663611	3	Complex
#04	Low affinity immunoglobulin gamma Fc region receptor III-A	FCGR3A	WT	N063	N6H5F2A1	1Core1Term and 2Term	9	0.00104282	3	Complex
#04	Low affinity immunoglobulin gamma Fc region receptor III-A	FCGR3A	WT	N063	N6H5F3	1Core2Term and 3Term	5.72727	0.000663611	3	Complex
#04	Low affinity immunoglobulin gamma Fc region receptor III-A	FCGR3A	WT	N063	N6H5F4	1Core3Term and 4Term	6.63158	0.000768392	3	Complex
#04	Low affinity immunoglobulin gamma Fc region receptor III-A	FCGR3A	WT	N063	N6H6F1	1Core and 1Term	7.15909	0.000829514	3	Complex
#04	Low affinity immunoglobulin gamma Fc region receptor III-A	FCGR3A	WT	N063	N6H6F1A2	1Core and 1Term	8.59091	0.000995416	3	Complex
#04	Low affinity immunoglobulin gamma Fc region receptor III-A	FCGR3A	WT	N063	N6H6F2	1Core1Term and 2Term	7.15909	0.000829514	3	Complex
#04	Low affinity immunoglobulin gamma Fc region receptor III-A	FCGR3A	WT	N063	N6H7F1	1Core and 1Term	20.0455	0.00232264	3	Complex
#04	Low affinity immunoglobulin gamma Fc region receptor III-A	FCGR3A	WT	N063	N6H7F1A1	1Core and 1Term	38	0.00440301	3	Complex
#04	Low affinity immunoglobulin gamma Fc region receptor III-A	FCGR3A	WT	N063	N6H7F1A2	1Core and 1Term	47	0.00544582	3	Complex
#04	Low affinity immunoglobulin gamma Fc region receptor III-A	FCGR3A	WT	N063	N6H7F1A3	1Core and 1Term	41	0.00475061	3	Complex
#04	Low affinity immunoglobulin gamma Fc region receptor III-A	FCGR3A	WT	N063	N6H7F1A4	1Core and 1Term	6	0.000695211	3	Complex
#04	Low affinity immunoglobulin gamma Fc region receptor III-A	FCGR3A	WT	N063	N6H7F2	1Core1Term and 2Term	14.3182	0.00165903	3	Complex
#04	Low affinity immunoglobulin gamma Fc region receptor III-A	FCGR3A	WT	N063	N6H7F2A1	1Core1Term and 2Term	11.4545	0.00132722	3	Complex
#04	Low affinity immunoglobulin gamma Fc region receptor III-A	FCGR3A	WT	N063	N6H7F2A2	1Core1Term and 2Term	12.8864	0.00149312	3	Complex
#04	Low affinity immunoglobulin gamma Fc region receptor III-A	FCGR3A	WT	N063	N6H7F3	1Core2Term and 3Term	2.86364	0.000331805	3	Complex
#04	Low affinity immunoglobulin gamma Fc region receptor III-A	FCGR3A	WT	N063	N7H6A2	NoFuc	4.29545	0.000497708	3	Complex
#04	Low affinity immunoglobulin gamma Fc region receptor III-A	FCGR3A	WT	N063	N7H3F4	1Core3Term and 4Term	2.86364	0.000331805	3	Complex
#04	Low affinity immunoglobulin gamma Fc region receptor III-A	FCGR3A	WT	N063	N7H4F1A2	1Core and 1Term	5.72727	0.000663611	3	Complex
#04	Low affinity immunoglobulin gamma Fc region receptor III-A	FCGR3A	WT	N063	N7H4F4	1Core3Term and 4Term	2.86364	0.000331805	3	Complex
#04	Low affinity immunoglobulin gamma Fc region receptor III-A	FCGR3A	WT	N063	N7H5F1A1	1Core and 1Term	2.86364	0.000331805	3	Complex
#04	Low affinity immunoglobulin gamma Fc region receptor III-A	FCGR3A	WT	N063	N7H7F2A2	1Core1Term and 2Term	4.29545	0.000497708	3	Complex
#04	Low affinity immunoglobulin gamma Fc region receptor III-A	FCGR3A	WT	N063	N7H7F3	1Core2Term and 3Term	5.72727	0.000663611	3	Complex
#04	Low affinity immunoglobulin gamma Fc region receptor III-A	FCGR3A	WT	N063	Unoccupied	NoFuc	104.462	0.0121039	4	Unoccupied
#04	Low affinity immunoglobulin gamma Fc region receptor III-A	FCGR3A	WT	N092	N2H5	NoFuc	177	0.0994033	1	High-mannose
#04	Low affinity immunoglobulin gamma Fc region receptor III-A	FCGR3A	WT	N092	N2H5F1	1Core	4.29545	0.00241233	1	High-mannose
#04	Low affinity immunoglobulin gamma Fc region receptor III-A	FCGR3A	WT	N092	N2H4	NoFuc	11	0.00617761	1	High-mannose
#04	Low affinity immunoglobulin gamma Fc region receptor III-A	FCGR3A	WT	N092	N3H6	NoFuc	4.29545	0.00241233	2	Hybrid
#04	Low affinity immunoglobulin gamma Fc region receptor III-A	FCGR3A	WT	N092	N3H4F1	1Core and 1Term	7.15909	0.00402055	2	Hybrid
#04	Low affinity immunoglobulin gamma Fc region receptor III-A	FCGR3A	WT	N092	N3H5F1	1Core and 1Term	5.72727	0.00321644	2	Hybrid
#04	Low affinity immunoglobulin gamma Fc region receptor III-A	FCGR3A	WT	N092	N3H5F1A1	1Core and 1Term	8.59091	0.00482466	2	Hybrid
#04	Low affinity immunoglobulin gamma Fc region receptor III-A	FCGR3A	WT	N092	N3H6F1	1Core and 1Term	4.29545	0.00241233	2	Hybrid
#04	Low affinity immunoglobulin gamma Fc region receptor III-A	FCGR3A	WT	N092	N3H6F1A1	1Core and 1Term	5.72727	0.00321644	2	Hybrid
#04	Low affinity immunoglobulin gamma Fc region receptor III-A	FCGR3A	WT	N092	N3H3	NoFuc	7.15909	0.00402055	3	Complex
#04	Low affinity immunoglobulin gamma Fc region receptor III-A	FCGR3A	WT	N092	N3H3F1	1Core and 1Term	32	0.0179712	3	Complex
#04	Low affinity immunoglobulin gamma Fc region receptor III-A	FCGR3A	WT	N092	N3H4F1	1Core and 1Term	9	0.00505441	3	Complex
#04	Low affinity immunoglobulin gamma Fc region receptor III-A	FCGR3A	WT	N092	N4H3F1	1Core and 1Term	36	0.0202176	3	Complex
#04	Low affinity immunoglobulin gamma Fc region receptor III-A	FCGR3A	WT	N092	N4H4F1	1Core and 1Term	36	0.0202176	3	Complex
#04	Low affinity immunoglobulin gamma Fc region receptor III-A	FCGR3A	WT	N092	N4H4F1A1	1Core and 1Term	7	0.0039312	3	Complex
#04	Low affinity immunoglobulin gamma Fc region receptor III-A	FCGR3A	WT	N092	N4H5F1	1Core and 1Term	158	0.0887329	3	Complex
#04	Low affinity immunoglobulin gamma Fc region receptor III-A	FCGR3A	WT	N092	N4H5F1A1	1Core and 1Term	320	0.179712	3	Complex
#04	Low affinity immunoglobulin gamma Fc region receptor III-A	FCGR3A	WT	N092	N4H5F1A2	1Core and 1Term	96	0.0539137	3	Complex
#04	Low affinity immunoglobulin gamma Fc region receptor III-A	FCGR3A	WT	N092	N4H5F2	1Core1Term and 2Term	17	0.00954721	3	Complex
#04	Low affinity immunoglobulin gamma Fc region receptor III-A	FCGR3A	WT	N092	N4H5F2A1	1Core1Term and 2Term	50.1136	0.0281438	3	Complex
#04	Low affinity immunoglobulin gamma Fc region receptor III-A	FCGR3A	WT	N092	N5H3F1	1Core and 1Term	12.8864	0.00723699	3	Complex
#04	Low affinity immunoglobulin gamma Fc region receptor III-A	FCGR3A	WT	N092	N5H4F1	1Core and 1Term	31	0.0174096	3	Complex
#04	Low affinity immunoglobulin gamma Fc region receptor III-A	FCGR3A	WT	N092	N5H4F1A1	1Core and 1Term	28.6364	0.0160822	3	Complex
#04	Low affinity immunoglobulin gamma Fc region receptor III-A	FCGR3A	WT	N092	N5H4F1A2	1Core and 1Term	8.59091	0.00482466	3	Complex
#04	Low affinity immunoglobulin gamma Fc region receptor III-A	FCGR3A	WT	N092	N5H4F2	1Core1Term and 2Term	12	0.00673921	3	Complex
#04	Low affinity immunoglobulin gamma Fc region receptor III-A	FCGR3A	WT	N092	N5H5F1	1Core and 1Term	18	0.0101088	3	Complex
#04	Low affinity immunoglobulin gamma Fc region receptor III-A	FCGR3A	WT	N092	N5H5F1A1	1Core and 1Term	2.86364	0.00160822	3	Complex
#04	Low affinity immunoglobulin gamma Fc region receptor III-A	FCGR3A	WT	N092	N5H6F1	1Core and 1Term	39	0.0219024	3	Complex
#04	Low affinity immunoglobulin gamma Fc region receptor III-A	FCGR3A	WT	N092	N5H6F1A1	1Core and 1Term	73	0.0409968	3	Complex
#04	Low affinity immunoglobulin gamma Fc region receptor III-A	FCGR3A	WT	N092	N5H6F1A2	1Core and 1Term	72	0.0404352	3	Complex
#04	Low affinity immunoglobulin gamma Fc region receptor III-A	FCGR3A	WT	N092	N5H6F1A3	1Core and 1Term	14.3182	0.0080411	3	Complex
#04	Low affinity immunoglobulin gamma Fc region receptor III-A	FCGR3A	WT	N092	N5H6F2A1	1Core1Term and 2Term	20.0455	0.0112575	3	Complex
#04	Low affinity immunoglobulin gamma Fc region receptor III-A	FCGR3A	WT	N092	N5H6F2A2	1Core1Term and 2Term	7.15909	0.00402055	3	Complex
#04	Low affinity immunoglobulin gamma Fc region receptor III-A	FCGR3A	WT	N092	N6H3F2	1Core1Term and 2Term	2.86364	0.00160822	3	Complex
#04	Low affinity immunoglobulin gamma Fc region receptor III-A	FCGR3A	WT	N092	N6H5F1A1	1Core and 1Term	2.86364	0.00160822	3	Complex
#04	Low affinity immunoglobulin gamma Fc region receptor III-A	FCGR3A	WT	N092	N6H5F1A2	1Core and 1Term	2.86364	0.00160822	3	Complex
#04	Low affinity immunoglobulin gamma Fc region receptor III-A	FCGR3A	WT	N092	N6H6F1	1Core and 1Term	2.86364	0.00160822	3	Complex
#04	Low affinity immunoglobulin gamma Fc region receptor III-A	FCGR3A	WT	N092	N6H6F1A1	1Core and 1Term	16	0.00898561	3	Complex
#04	Low affinity immunoglobulin gamma Fc region receptor III-A	FCGR3A	WT	N092	N6H6F2A1	1Core1Term and 2Term	2.86364	0.00160822	3	Complex
#04	Low affinity immunoglobulin gamma Fc region receptor III-A	FCGR3A	WT	N092	N6H7F1	1Core and 1Term	21.4773	0.0120616	3	Complex
#04	Low affinity immunoglobulin gamma Fc region receptor III-A	FCGR3A	WT	N092	N6H7F1A1	1Core and 1Term	78.75	0.044226	3	Complex
#04	Low affinity immunoglobulin gamma Fc region receptor III-A	FCGR3A	WT	N092	N6H7F1A2	1Core and 1Term	75.8864	0.0426178	3	Complex
#04	Low affinity immunoglobulin gamma Fc region receptor III-A	FCGR3A	WT	N092	N6H7F1A3	1Core and 1Term	29	0.0162864	3	Complex
#04	Low affinity immunoglobulin gamma Fc region receptor III-A	FCGR3A	WT	N092	N6H7F1A4	1Core and 1Term	38.6591	0.021711	3	Complex
#04	Low affinity immunoglobulin gamma Fc region receptor III-A	FCGR3A	WT	N092	N6H7F2	1Core1Term and 2Term	8.59091	0.00482466	3	Complex
#04	Low affinity immunoglobulin gamma Fc region receptor III-A	FCGR3A	WT	N092	N6H7F2A1	1Core1Term and 2Term	22.9091	0.0128658	3	Complex
#04	Low affinity immunoglobulin gamma Fc region receptor III-A	FCGR3A	WT	N092	N6H7F2A2	1Core1Term and 2Term	14.3182	0.0080411	3	Complex
#04	Low affinity immunoglobulin gamma Fc region receptor III-A	FCGR3A	WT	N092	N6H7F3A1	1Core2Term and 3Term	5.72727	0.00321644	3	Complex
#04	Low affinity immunoglobulin gamma Fc region receptor III-A	FCGR3A	WT	N092	N6H7F3A3	1Core2Term and 3Term	5.72727	0.00321644	3	Complex
#04	Low affinity immunoglobulin gamma Fc region receptor III-A	FCGR3A	WT	N092	N7H7A3	NoFuc	9.94737	0.00558645	3	Complex
#04	Low affinity immunoglobulin gamma Fc region receptor III-A	FCGR3A	WT	N092	N7H6F1A1	1Core and 1Term	7.15909	0.00402055	3	Complex
#04	Low affinity immunoglobulin gamma Fc region receptor III-A	FCGR3A	WT	N092	N7H6F2A2	1Core1Term and 2Term	2.86364	0.00160822	3	Complex
#04	Low affinity immunoglobulin gamma Fc region receptor III-A	FCGR3A	WT	N092	N7H7F1	1Core and 1Term	5.72727	0.00321644	3	Complex
#04	Low affinity immunoglobulin gamma Fc region receptor III-A	FCGR3A	WT	N092	N7H7F1A1	1Core and 1Term	7	0.0039312	3	Complex
#04	Low affinity immunoglobulin gamma Fc region receptor III-A	FCGR3A	WT	N092	N7H7F1A2	1Core and 1Term	9.94737	0.00558645	3	Complex
#04	Low affinity immunoglobulin gamma Fc region receptor III-A	FCGR3A	WT	N092	N7H7F2A1	1Core1Term and 2Term	2.86364	0.00160822	3	Complex
#04	Low affinity immunoglobulin gamma Fc region receptor III-A	FCGR3A	WT	N092	N7H8F3A3	1Core2Term and 3Term	4.29545	0.00241233	3	Complex
#04	Low affinity immunoglobulin gamma Fc region receptor III-A	FCGR3A	WT	N092	Unoccupied	NoFuc	63.5937	0.0357143	4	Unoccupied
#04	Low affinity immunoglobulin gamma Fc region receptor III-A	FCGR3A	WT	N180	N2H5	NoFuc	75.8864	0.418391	1	High-mannose
#04	Low affinity immunoglobulin gamma Fc region receptor III-A	FCGR3A	WT	N180	N3H5	NoFuc	24.3409	0.134201	2	Hybrid
#04	Low affinity immunoglobulin gamma Fc region receptor III-A	FCGR3A	WT	N180	N4H4F2	1Core1Term and 2Term	4.29545	0.0236825	3	Complex
#04	Low affinity immunoglobulin gamma Fc region receptor III-A	FCGR3A	WT	N180	N4H5F1A1	1Core and 1Term	27.2045	0.149989	3	Complex
#04	Low affinity immunoglobulin gamma Fc region receptor III-A	FCGR3A	WT	N180	N4H5F2A1	1Core1Term and 2Term	14.3182	0.0789417	3	Complex
#04	Low affinity immunoglobulin gamma Fc region receptor III-A	FCGR3A	WT	N180	N5H4F1A1	1Core and 1Term	5.72727	0.0315767	3	Complex
#04	Low affinity immunoglobulin gamma Fc region receptor III-A	FCGR3A	WT	N180	Unoccupied	NoFuc	29.6038	0.163217	4	Unoccupied
#04	Low affinity immunoglobulin gamma Fc region receptor III-A	FCGR3A	WT	N187	N2H5	NoFuc	79	0.0331527	1	High-mannose
#04	Low affinity immunoglobulin gamma Fc region receptor III-A	FCGR3A	WT	N187	N3H5	NoFuc	16.5789	0.00695743	2	Hybrid
#04	Low affinity immunoglobulin gamma Fc region receptor III-A	FCGR3A	WT	N187	N3H6	NoFuc	6.63158	0.00278297	2	Hybrid
#04	Low affinity immunoglobulin gamma Fc region receptor III-A	FCGR3A	WT	N187	N3H5F1	1Core and 1Term	43.1053	0.0180893	2	Hybrid
#04	Low affinity immunoglobulin gamma Fc region receptor III-A	FCGR3A	WT	N187	N3H5F1A1	1Core and 1Term	16.5789	0.00695743	2	Hybrid
#04	Low affinity immunoglobulin gamma Fc region receptor III-A	FCGR3A	WT	N187	N3H6F1	1Core and 1Term	6.63158	0.00278297	2	Hybrid
#04	Low affinity immunoglobulin gamma Fc region receptor III-A	FCGR3A	WT	N187	N3H3	NoFuc	9.94737	0.00417446	3	Complex
#04	Low affinity immunoglobulin gamma Fc region receptor III-A	FCGR3A	WT	N187	N3H3F1	1Core and 1Term	19.8947	0.00834892	3	Complex
#04	Low affinity immunoglobulin gamma Fc region receptor III-A	FCGR3A	WT	N187	N3H4F1A1	1Core and 1Term	6.63158	0.00278297	3	Complex
#04	Low affinity immunoglobulin gamma Fc region receptor III-A	FCGR3A	WT	N187	N3H4F1	1Core and 1Term	63	0.0264382	3	Complex
#04	Low affinity immunoglobulin gamma Fc region receptor III-A	FCGR3A	WT	N187	N4H3F1	1Core and 1Term	13	0.00545551	3	Complex
#04	Low affinity immunoglobulin gamma Fc region receptor III-A	FCGR3A	WT	N187	N4H4F1	1Core and 1Term	23	0.00965206	3	Complex
#04	Low affinity immunoglobulin gamma Fc region receptor III-A	FCGR3A	WT	N187	N4H4F1A1	1Core and 1Term	142.579	0.0598339	3	Complex
#04	Low affinity immunoglobulin gamma Fc region receptor III-A	FCGR3A	WT	N187	N4H4F2	1Core1Term and 2Term	29.8421	0.0125234	3	Complex
#04	Low affinity immunoglobulin gamma Fc region receptor III-A	FCGR3A	WT	N187	N4H5F1	1Core and 1Term	97	0.0407065	3	Complex
#04	Low affinity immunoglobulin gamma Fc region receptor III-A	FCGR3A	WT	N187	N4H5F1A1	1Core and 1Term	319	0.13387	3	Complex
#04	Low affinity immunoglobulin gamma Fc region receptor III-A	FCGR3A	WT	N187	N4H5F1A2	1Core and 1Term	52	0.021822	3	Complex
#04	Low affinity immunoglobulin gamma Fc region receptor III-A	FCGR3A	WT	N187	N4H5F2	1Core1Term and 2Term	49	0.0205631	3	Complex
#04	Low affinity immunoglobulin gamma Fc region receptor III-A	FCGR3A	WT	N187	N4H5F2A1	1Core1Term and 2Term	164	0.0688234	3	Complex
#04	Low affinity immunoglobulin gamma Fc region receptor III-A	FCGR3A	WT	N187	N4H5F3	1Core2Term and 3Term	20	0.00839309	3	Complex
#04	Low affinity immunoglobulin gamma Fc region receptor III-A	FCGR3A	WT	N187	N5H3F1	1Core and 1Term	46.4211	0.0194808	3	Complex
#04	Low affinity immunoglobulin gamma Fc region receptor III-A	FCGR3A	WT	N187	N5H4F1	1Core and 1Term	85	0.0356707	3	Complex
#04	Low affinity immunoglobulin gamma Fc region receptor III-A	FCGR3A	WT	N187	N5H4F1A1	1Core and 1Term	148	0.0621089	3	Complex
#04	Low affinity immunoglobulin gamma Fc region receptor III-A	FCGR3A	WT	N187	N5H4F1A2	1Core and 1Term	33.1579	0.0139149	3	Complex
#04	Low affinity immunoglobulin gamma Fc region receptor III-A	FCGR3A	WT	N187	N5H4F2	1Core1Term and 2Term	57	0.0239203	3	Complex
#04	Low affinity immunoglobulin gamma Fc region receptor III-A	FCGR3A	WT	N187	N5H4F2A1	1Core1Term and 2Term	123	0.0516175	3	Complex
#04	Low affinity immunoglobulin gamma Fc region receptor III-A	FCGR3A	WT	N187	N5H4F3	1Core2Term and 3Term	40	0.0167862	3	Complex
#04	Low affinity immunoglobulin gamma Fc region receptor III-A	FCGR3A	WT	N187	N5H5F1	1Core and 1Term	25	0.0104914	3	Complex
#04	Low affinity immunoglobulin gamma Fc region receptor III-A	FCGR3A	WT	N187	N5H5F1A1	1Core and 1Term	40	0.0167862	3	Complex
#04	Low affinity immunoglobulin gamma Fc region receptor III-A	FCGR3A	WT	N187	N5H5F2	1Core1Term and 2Term	26	0.010911	3	Complex
#04	Low affinity immunoglobulin gamma Fc region receptor III-A	FCGR3A	WT	N187	N5H5F2A1	1Core1Term and 2Term	24	0.0100717	3	Complex
#04	Low affinity immunoglobulin gamma Fc region receptor III-A	FCGR3A	WT	N187	N5H5F3	1Core2Term and 3Term	34	0.0142683	3	Complex
#04	Low affinity immunoglobulin gamma Fc region receptor III-A	FCGR3A	WT	N187	N5H6F1	1Core and 1Term	46.4211	0.0194808	3	Complex
#04	Low affinity immunoglobulin gamma Fc region receptor III-A	FCGR3A	WT	N187	N5H6F1A1	1Core and 1Term	41	0.0172058	3	Complex
#04	Low affinity immunoglobulin gamma Fc region receptor III-A	FCGR3A	WT	N187	N5H6F1A2	1Core and 1Term	28	0.0117503	3	Complex
#04	Low affinity immunoglobulin gamma Fc region receptor III-A	FCGR3A	WT	N187	N5H6F1A3	1Core and 1Term	14.3182	0.00600869	3	Complex
#04	Low affinity immunoglobulin gamma Fc region receptor III-A	FCGR3A	WT	N187	N5H6F2A1	1Core1Term and 2Term	14	0.00587517	3	Complex
#04	Low affinity immunoglobulin gamma Fc region receptor III-A	FCGR3A	WT	N187	N5H6F2A2	1Core1Term and 2Term	8.59091	0.00360522	3	Complex
#04	Low affinity immunoglobulin gamma Fc region receptor III-A	FCGR3A	WT	N187	N5H6F3A1	1Core2Term and 3Term	6.63158	0.00278297	3	Complex
#04	Low affinity immunoglobulin gamma Fc region receptor III-A	FCGR3A	WT	N187	N6H3F1	1Core and 1Term	33.1579	0.0139149	3	Complex
#04	Low affinity immunoglobulin gamma Fc region receptor III-A	FCGR3A	WT	N187	N6H3F1A1	1Core and 1Term	132.632	0.0556595	3	Complex
#04	Low affinity immunoglobulin gamma Fc region receptor III-A	FCGR3A	WT	N187	N6H3F2	1Core1Term and 2Term	16.5789	0.00695743	3	Complex
#04	Low affinity immunoglobulin gamma Fc region receptor III-A	FCGR3A	WT	N187	N6H3F2A1	1Core1Term and 2Term	63	0.0264382	3	Complex
#04	Low affinity immunoglobulin gamma Fc region receptor III-A	FCGR3A	WT	N187	N6H4F1	1Core and 1Term	13.2632	0.00556595	3	Complex
#04	Low affinity immunoglobulin gamma Fc region receptor III-A	FCGR3A	WT	N187	N6H4F2A1	1Core1Term and 2Term	6.63158	0.00278297	3	Complex
#04	Low affinity immunoglobulin gamma Fc region receptor III-A	FCGR3A	WT	N187	N6H5F1A1	1Core and 1Term	3.31579	0.00139149	3	Complex
#04	Low affinity immunoglobulin gamma Fc region receptor III-A	FCGR3A	WT	N187	N6H5F2A1	1Core1Term and 2Term	23.2105	0.00974041	3	Complex
#04	Low affinity immunoglobulin gamma Fc region receptor III-A	FCGR3A	WT	N187	N6H6F1	1Core and 1Term	6.63158	0.00278297	3	Complex
#04	Low affinity immunoglobulin gamma Fc region receptor III-A	FCGR3A	WT	N187	N6H6F1A1	1Core and 1Term	9.94737	0.00417446	3	Complex
#04	Low affinity immunoglobulin gamma Fc region receptor III-A	FCGR3A	WT	N187	N6H7F1A2	1Core and 1Term	11.4545	0.00480695	3	Complex
#04	Low affinity immunoglobulin gamma Fc region receptor III-A	FCGR3A	WT	N187	N6H7F1A4	1Core and 1Term	7.15909	0.00300435	3	Complex
#04	Low affinity immunoglobulin gamma Fc region receptor III-A	FCGR3A	WT	N187	N7H7F4A1	1Core3Term and 4Term	2.86364	0.00120174	3	Complex
#04	Low affinity immunoglobulin gamma Fc region receptor III-A	FCGR3A	WT	N187	N8H8F4	1Core3Term and 4Term	13.2632	0.00556595	3	Complex
#04	Low affinity immunoglobulin gamma Fc region receptor III-A	FCGR3A	WT	N187	Unoccupied	NoFuc	21.8407	0.00916555	4	Unoccupied
#05	Spike glycoprotein	S	Lec1	N0017	N2H7	NoFuc	13	0.0656566	1	High-mannose
#05	Spike glycoprotein	S	Lec1	N0017	N2H6	NoFuc	7	0.0353535	1	High-mannose
#05	Spike glycoprotein	S	Lec1	N0017	N2H5	NoFuc	82	0.414141	1	High-mannose
#05	Spike glycoprotein	S	Lec1	N0017	N2H5F1	1Core	24	0.121212	1	High-mannose
#05	Spike glycoprotein	S	Lec1	N0017	N2H3	NoFuc	8	0.040404	1	High-mannose
#05	Spike glycoprotein	S	Lec1	N0017	N2H4	NoFuc	39	0.19697	1	High-mannose
#05	Spike glycoprotein	S	Lec1	N0017	N4H7	NoFuc	25	0.126263	2	Hybrid
#05	Spike glycoprotein	S	Lec1	N0017	Unoccupied	NoFuc	0	0	4	Unoccupied
#05	Spike glycoprotein	S	Lec1	N0061	N2H9	NoFuc	4	0.00466322	1	High-mannose
#05	Spike glycoprotein	S	Lec1	N0061	N2H8	NoFuc	33	0.0384715	1	High-mannose
#05	Spike glycoprotein	S	Lec1	N0061	N2H7	NoFuc	46	0.053627	1	High-mannose
#05	Spike glycoprotein	S	Lec1	N0061	N2H6	NoFuc	87	0.101425	1	High-mannose
#05	Spike glycoprotein	S	Lec1	N0061	N2H5	NoFuc	389	0.453498	1	High-mannose
#05	Spike glycoprotein	S	Lec1	N0061	N2H3	NoFuc	52	0.0606218	1	High-mannose
#05	Spike glycoprotein	S	Lec1	N0061	N2H4	NoFuc	140	0.163213	1	High-mannose
#05	Spike glycoprotein	S	Lec1	N0061	Unoccupied	NoFuc	106.777	0.124481	4	Unoccupied
#05	Spike glycoprotein	S	Lec1	N0074	N2H7	NoFuc	5	0.00875818	1	High-mannose
#05	Spike glycoprotein	S	Lec1	N0074	N2H6	NoFuc	4	0.00700654	1	High-mannose
#05	Spike glycoprotein	S	Lec1	N0074	N2H5	NoFuc	369	0.646354	1	High-mannose
#05	Spike glycoprotein	S	Lec1	N0074	N2H5F1	1Core	73	0.127869	1	High-mannose
#05	Spike glycoprotein	S	Lec1	N0074	N2H3	NoFuc	31	0.0543007	1	High-mannose
#05	Spike glycoprotein	S	Lec1	N0074	N2H4	NoFuc	54	0.0945883	1	High-mannose
#05	Spike glycoprotein	S	Lec1	N0074	N2H4F1	1Core	26	0.0455425	1	High-mannose
#05	Spike glycoprotein	S	Lec1	N0074	Unoccupied	NoFuc	8.89496	0.0155807	4	Unoccupied
#05	Spike glycoprotein	S	Lec1	N0122	N2H8	NoFuc	13	0.0181058	1	High-mannose
#05	Spike glycoprotein	S	Lec1	N0122	N2H7	NoFuc	36	0.0501393	1	High-mannose
#05	Spike glycoprotein	S	Lec1	N0122	N2H6	NoFuc	32	0.0445682	1	High-mannose
#05	Spike glycoprotein	S	Lec1	N0122	N2H5	NoFuc	526	0.732591	1	High-mannose
#05	Spike glycoprotein	S	Lec1	N0122	N2H3	NoFuc	6	0.00835655	1	High-mannose
#05	Spike glycoprotein	S	Lec1	N0122	N2H4	NoFuc	96	0.133705	1	High-mannose
#05	Spike glycoprotein	S	Lec1	N0122	N3H5	NoFuc	9	0.0125348	2	Hybrid
#05	Spike glycoprotein	S	Lec1	N0122	Unoccupied	NoFuc	0	0	4	Unoccupied
#05	Spike glycoprotein	S	Lec1	N0149	N2H6	NoFuc	2	0.00930233	1	High-mannose
#05	Spike glycoprotein	S	Lec1	N0149	N2H5	NoFuc	207	0.962791	1	High-mannose
#05	Spike glycoprotein	S	Lec1	N0149	N2H4	NoFuc	6	0.027907	1	High-mannose
#05	Spike glycoprotein	S	Lec1	N0149	Unoccupied	NoFuc	0	0	4	Unoccupied
#05	Spike glycoprotein	S	Lec1	N0165	N2H6	NoFuc	12	0.0320856	1	High-mannose
#05	Spike glycoprotein	S	Lec1	N0165	N2H5	NoFuc	310	0.828877	1	High-mannose
#05	Spike glycoprotein	S	Lec1	N0165	N2H5F1	1Core	4	0.0106952	1	High-mannose
#05	Spike glycoprotein	S	Lec1	N0165	N2H3	NoFuc	3	0.00802139	1	High-mannose
#05	Spike glycoprotein	S	Lec1	N0165	N2H4	NoFuc	45	0.120321	1	High-mannose
#05	Spike glycoprotein	S	Lec1	N0165	Unoccupied	NoFuc	0	0	4	Unoccupied
#05	Spike glycoprotein	S	Lec1	N0234	N2H9	NoFuc	137	0.0848008	1	High-mannose
#05	Spike glycoprotein	S	Lec1	N0234	N2H8	NoFuc	406	0.251308	1	High-mannose
#05	Spike glycoprotein	S	Lec1	N0234	N2H7	NoFuc	343	0.212312	1	High-mannose
#05	Spike glycoprotein	S	Lec1	N0234	N2H6	NoFuc	241	0.149175	1	High-mannose
#05	Spike glycoprotein	S	Lec1	N0234	N2H5	NoFuc	400	0.247594	1	High-mannose
#05	Spike glycoprotein	S	Lec1	N0234	N2H3	NoFuc	7	0.00433289	1	High-mannose
#05	Spike glycoprotein	S	Lec1	N0234	N2H4	NoFuc	64	0.039615	1	High-mannose
#05	Spike glycoprotein	S	Lec1	N0234	N4H6	NoFuc	15	0.00928476	2	Hybrid
#05	Spike glycoprotein	S	Lec1	N0234	Unoccupied	NoFuc	2.5502	0.00157853	4	Unoccupied
#05	Spike glycoprotein	S	Lec1	N0282	N2H5	NoFuc	257	0.710407	1	High-mannose
#05	Spike glycoprotein	S	Lec1	N0282	N2H5F1	1Core	66	0.182439	1	High-mannose
#05	Spike glycoprotein	S	Lec1	N0282	N2H4	NoFuc	37	0.102276	1	High-mannose
#05	Spike glycoprotein	S	Lec1	N0282	Unoccupied	NoFuc	1.76471	0.00487805	4	Unoccupied
#05	Spike glycoprotein	S	Lec1	N0331	N2H7	NoFuc	22	0.0300546	1	High-mannose
#05	Spike glycoprotein	S	Lec1	N0331	N2H6	NoFuc	8	0.010929	1	High-mannose
#05	Spike glycoprotein	S	Lec1	N0331	N2H5	NoFuc	491	0.670765	1	High-mannose
#05	Spike glycoprotein	S	Lec1	N0331	N2H5F1	1Core	63	0.0860656	1	High-mannose
#05	Spike glycoprotein	S	Lec1	N0331	N2H3	NoFuc	14	0.0191257	1	High-mannose
#05	Spike glycoprotein	S	Lec1	N0331	N2H4	NoFuc	119	0.162568	1	High-mannose
#05	Spike glycoprotein	S	Lec1	N0331	N2H4F1	1Core	13	0.0177596	1	High-mannose
#05	Spike glycoprotein	S	Lec1	N0331	N3H5	NoFuc	2	0.00273224	2	Hybrid
#05	Spike glycoprotein	S	Lec1	N0331	Unoccupied	NoFuc	0	0	4	Unoccupied
#05	Spike glycoprotein	S	Lec1	N0343	N2H8	NoFuc	2	0.0044843	1	High-mannose
#05	Spike glycoprotein	S	Lec1	N0343	N2H7	NoFuc	9	0.0201794	1	High-mannose
#05	Spike glycoprotein	S	Lec1	N0343	N2H6	NoFuc	17	0.0381166	1	High-mannose
#05	Spike glycoprotein	S	Lec1	N0343	N2H5	NoFuc	343	0.769058	1	High-mannose
#05	Spike glycoprotein	S	Lec1	N0343	N2H5F1	1Core	3	0.00672646	1	High-mannose
#05	Spike glycoprotein	S	Lec1	N0343	N2H3	NoFuc	9	0.0201794	1	High-mannose
#05	Spike glycoprotein	S	Lec1	N0343	N2H4	NoFuc	63	0.141256	1	High-mannose
#05	Spike glycoprotein	S	Lec1	N0343	Unoccupied	NoFuc	0	0	4	Unoccupied
#05	Spike glycoprotein	S	Lec1	N0603	N2H5	NoFuc	112	0.934286	1	High-mannose
#05	Spike glycoprotein	S	Lec1	N0603	N2H4	NoFuc	6	0.0500511	1	High-mannose
#05	Spike glycoprotein	S	Lec1	N0603	Unoccupied	NoFuc	1.8776	0.0156627	4	Unoccupied
#05	Spike glycoprotein	S	Lec1	N0616	N2H7	NoFuc	15	0.0252021	1	High-mannose
#05	Spike glycoprotein	S	Lec1	N0616	N2H6	NoFuc	16	0.0268823	1	High-mannose
#05	Spike glycoprotein	S	Lec1	N0616	N2H5	NoFuc	355	0.59645	1	High-mannose
#05	Spike glycoprotein	S	Lec1	N0616	N2H5F1	1Core	101	0.169694	1	High-mannose
#05	Spike glycoprotein	S	Lec1	N0616	N2H3	NoFuc	4	0.00672056	1	High-mannose
#05	Spike glycoprotein	S	Lec1	N0616	N2H4	NoFuc	64	0.107529	1	High-mannose
#05	Spike glycoprotein	S	Lec1	N0616	N2H4F1	1Core	13	0.0218418	1	High-mannose
#05	Spike glycoprotein	S	Lec1	N0616	N3H5	NoFuc	2	0.00336028	2	Hybrid
#05	Spike glycoprotein	S	Lec1	N0616	Unoccupied	NoFuc	25.1882	0.0423197	4	Unoccupied
#05	Spike glycoprotein	S	Lec1	N0657	N2H5	NoFuc	356	0.877357	1	High-mannose
#05	Spike glycoprotein	S	Lec1	N0657	N2H5F1	1Core	22	0.0542187	1	High-mannose
#05	Spike glycoprotein	S	Lec1	N0657	N2H4	NoFuc	14	0.0345028	1	High-mannose
#05	Spike glycoprotein	S	Lec1	N0657	Unoccupied	NoFuc	13.764	0.0339213	4	Unoccupied
#05	Spike glycoprotein	S	Lec1	N0709	N2H8	NoFuc	8	0.166667	1	High-mannose
#05	Spike glycoprotein	S	Lec1	N0709	N2H7	NoFuc	10	0.208333	1	High-mannose
#05	Spike glycoprotein	S	Lec1	N0709	N2H6	NoFuc	2	0.0416667	1	High-mannose
#05	Spike glycoprotein	S	Lec1	N0709	N2H5	NoFuc	25	0.520833	1	High-mannose
#05	Spike glycoprotein	S	Lec1	N0709	N2H5F1	1Core	3	0.0625	1	High-mannose
#05	Spike glycoprotein	S	Lec1	N0709	Unoccupied	NoFuc	0	0	4	Unoccupied
#05	Spike glycoprotein	S	Lec1	N0717	N2H7	NoFuc	16	0.333333	1	High-mannose
#05	Spike glycoprotein	S	Lec1	N0717	N2H6	NoFuc	5	0.104167	1	High-mannose
#05	Spike glycoprotein	S	Lec1	N0717	N2H5	NoFuc	27	0.5625	1	High-mannose
#05	Spike glycoprotein	S	Lec1	N0717	Unoccupied	NoFuc	0	0	4	Unoccupied
#05	Spike glycoprotein	S	Lec1	N0801	N2H9	NoFuc	3	0.00149964	1	High-mannose
#05	Spike glycoprotein	S	Lec1	N0801	N2H8	NoFuc	97	0.0484882	1	High-mannose
#05	Spike glycoprotein	S	Lec1	N0801	N2H7	NoFuc	158	0.0789809	1	High-mannose
#05	Spike glycoprotein	S	Lec1	N0801	N2H6	NoFuc	154	0.0769813	1	High-mannose
#05	Spike glycoprotein	S	Lec1	N0801	N2H5	NoFuc	1312	0.655841	1	High-mannose
#05	Spike glycoprotein	S	Lec1	N0801	N2H3	NoFuc	65	0.0324921	1	High-mannose
#05	Spike glycoprotein	S	Lec1	N0801	N2H4	NoFuc	161	0.0804805	1	High-mannose
#05	Spike glycoprotein	S	Lec1	N0801	N3H4F1	1Core and 1Term	3	0.00149964	2	Hybrid
#05	Spike glycoprotein	S	Lec1	N0801	Unoccupied	NoFuc	47.4847	0.0237366	4	Unoccupied
#05	Spike glycoprotein	S	Lec1	N1074	N2H8	NoFuc	15	0.0249419	1	High-mannose
#05	Spike glycoprotein	S	Lec1	N1074	N2H7	NoFuc	27	0.0448953	1	High-mannose
#05	Spike glycoprotein	S	Lec1	N1074	N2H6	NoFuc	29	0.0482209	1	High-mannose
#05	Spike glycoprotein	S	Lec1	N1074	N2H5	NoFuc	381	0.633523	1	High-mannose
#05	Spike glycoprotein	S	Lec1	N1074	N2H3	NoFuc	9	0.0149651	1	High-mannose
#05	Spike glycoprotein	S	Lec1	N1074	N2H4	NoFuc	39	0.0648488	1	High-mannose
#05	Spike glycoprotein	S	Lec1	N1074	Unoccupied	NoFuc	101.399	0.168605	4	Unoccupied
#05	Spike glycoprotein	S	Lec1	N1098	N2H9	NoFuc	3	0.00263191	1	High-mannose
#05	Spike glycoprotein	S	Lec1	N1098	N2H8	NoFuc	23	0.0201779	1	High-mannose
#05	Spike glycoprotein	S	Lec1	N1098	N2H7	NoFuc	35	0.0307056	1	High-mannose
#05	Spike glycoprotein	S	Lec1	N1098	N2H6	NoFuc	43	0.037724	1	High-mannose
#05	Spike glycoprotein	S	Lec1	N1098	N2H5	NoFuc	822	0.721142	1	High-mannose
#05	Spike glycoprotein	S	Lec1	N1098	N2H3	NoFuc	24	0.0210553	1	High-mannose
#05	Spike glycoprotein	S	Lec1	N1098	N2H4	NoFuc	142	0.124577	1	High-mannose
#05	Spike glycoprotein	S	Lec1	N1098	N3H5	NoFuc	3	0.00263191	2	Hybrid
#05	Spike glycoprotein	S	Lec1	N1098	Unoccupied	NoFuc	44.8582	0.0393542	4	Unoccupied
#05	Spike glycoprotein	S	Lec1	N1134	N2H7	NoFuc	7	0.0102036	1	High-mannose
#05	Spike glycoprotein	S	Lec1	N1134	N2H6	NoFuc	2	0.00291532	1	High-mannose
#05	Spike glycoprotein	S	Lec1	N1134	N2H5	NoFuc	439	0.639912	1	High-mannose
#05	Spike glycoprotein	S	Lec1	N1134	N2H5F1	1Core	14	0.0204072	1	High-mannose
#05	Spike glycoprotein	S	Lec1	N1134	N2H3	NoFuc	28	0.0408144	1	High-mannose
#05	Spike glycoprotein	S	Lec1	N1134	N2H4	NoFuc	191	0.278413	1	High-mannose
#05	Spike glycoprotein	S	Lec1	N1134	Unoccupied	NoFuc	5.03154	0.00733427	4	Unoccupied
#05	Spike glycoprotein	S	Lec1	N1158	N2H5	NoFuc	378	0.664511	1	High-mannose
#05	Spike glycoprotein	S	Lec1	N1158	N2H5F1	1Core	20	0.0351593	1	High-mannose
#05	Spike glycoprotein	S	Lec1	N1158	N2H3	NoFuc	28	0.049223	1	High-mannose
#05	Spike glycoprotein	S	Lec1	N1158	N2H4	NoFuc	99	0.174038	1	High-mannose
#05	Spike glycoprotein	S	Lec1	N1158	N2H4F1	1Core	4	0.00703186	1	High-mannose
#05	Spike glycoprotein	S	Lec1	N1158	Unoccupied	NoFuc	39.8398	0.0700369	4	Unoccupied
#05	Spike glycoprotein	S	Lec1	N1173	N2H5	NoFuc	218	0.204685	1	High-mannose
#05	Spike glycoprotein	S	Lec1	N1173	N2H5F1	1Core	2	0.00187784	1	High-mannose
#05	Spike glycoprotein	S	Lec1	N1173	N2H4	NoFuc	63	0.059152	1	High-mannose
#05	Spike glycoprotein	S	Lec1	N1173	N3H6	NoFuc	2	0.00187784	2	Hybrid
#05	Spike glycoprotein	S	Lec1	N1173	Unoccupied	NoFuc	780.052	0.732407	4	Unoccupied
#05	Spike glycoprotein	S	Lec1	N1194	N2H5	NoFuc	189	0.516678	1	High-mannose
#05	Spike glycoprotein	S	Lec1	N1194	N2H5F1	1Core	9	0.0246037	1	High-mannose
#05	Spike glycoprotein	S	Lec1	N1194	N2H4	NoFuc	22	0.0601424	1	High-mannose
#05	Spike glycoprotein	S	Lec1	N1194	N2H4F1	1Core	3	0.00820124	1	High-mannose
#05	Spike glycoprotein	S	Lec1	N1194	Unoccupied	NoFuc	142.798	0.390374	4	Unoccupied
#05	Spike glycoprotein	S	WT	N0017	N2H8	NoFuc	5.72382	0.000714413	1	High-mannose
#05	Spike glycoprotein	S	WT	N0017	N2H7	NoFuc	5.72382	0.000714413	1	High-mannose
#05	Spike glycoprotein	S	WT	N0017	N2H6	NoFuc	2.86191	0.000357207	1	High-mannose
#05	Spike glycoprotein	S	WT	N0017	N2H5	NoFuc	101.598	0.0126808	1	High-mannose
#05	Spike glycoprotein	S	WT	N0017	N3H5	NoFuc	7.15477	0.000893017	2	Hybrid
#05	Spike glycoprotein	S	WT	N0017	N3H6A1	NoFuc	2.86191	0.000357207	2	Hybrid
#05	Spike glycoprotein	S	WT	N0017	N4H6A1	NoFuc	98.7359	0.0123236	2	Hybrid
#05	Spike glycoprotein	S	WT	N0017	N5H7A1	NoFuc	10.0167	0.00125022	2	Hybrid
#05	Spike glycoprotein	S	WT	N0017	N5H7A2	NoFuc	2.86191	0.000357207	2	Hybrid
#05	Spike glycoprotein	S	WT	N0017	N6H8A1	NoFuc	2.86191	0.000357207	2	Hybrid
#05	Spike glycoprotein	S	WT	N0017	N6H8A2	NoFuc	2.86191	0.000357207	2	Hybrid
#05	Spike glycoprotein	S	WT	N0017	N3H4F1	1Core and 1Term	77.2715	0.00964458	2	Hybrid
#05	Spike glycoprotein	S	WT	N0017	N3H5F1	1Core and 1Term	64.393	0.00803715	2	Hybrid
#05	Spike glycoprotein	S	WT	N0017	N3H5F1A1	1Core and 1Term	51.5144	0.00642972	2	Hybrid
#05	Spike glycoprotein	S	WT	N0017	N3H6F1	1Core and 1Term	4.29286	0.00053581	2	Hybrid
#05	Spike glycoprotein	S	WT	N0017	N3H6F1A1	1Core and 1Term	12.8786	0.00160743	2	Hybrid
#05	Spike glycoprotein	S	WT	N0017	N3H4A1	NoFuc	2.86191	0.000357207	3	Complex
#05	Spike glycoprotein	S	WT	N0017	N3H3F1	1Core and 1Term	101.598	0.0126808	3	Complex
#05	Spike glycoprotein	S	WT	N0017	N3H4F1	1Core and 1Term	105.891	0.0132166	3	Complex
#05	Spike glycoprotein	S	WT	N0017	N3H4F1A1	1Core and 1Term	44.3596	0.0055367	3	Complex
#05	Spike glycoprotein	S	WT	N0017	N4H4	NoFuc	5.72382	0.000714413	3	Complex
#05	Spike glycoprotein	S	WT	N0017	N4H5	NoFuc	5.72382	0.000714413	3	Complex
#05	Spike glycoprotein	S	WT	N0017	N4H5A1	NoFuc	65.8239	0.00821575	3	Complex
#05	Spike glycoprotein	S	WT	N0017	N4H3F1	1Core and 1Term	228.953	0.0285765	3	Complex
#05	Spike glycoprotein	S	WT	N0017	N4H3F2	1Core1Term and 2Term	68.6858	0.00857296	3	Complex
#05	Spike glycoprotein	S	WT	N0017	N4H4F1	1Core and 1Term	273.312	0.0341132	3	Complex
#05	Spike glycoprotein	S	WT	N0017	N4H4F1A1	1Core and 1Term	334.843	0.0417932	3	Complex
#05	Spike glycoprotein	S	WT	N0017	N4H4F2	1Core1Term and 2Term	167.422	0.0208966	3	Complex
#05	Spike glycoprotein	S	WT	N0017	N4H5F1	1Core and 1Term	280.467	0.0350063	3	Complex
#05	Spike glycoprotein	S	WT	N0017	N4H5F1A1	1Core and 1Term	492.248	0.0614395	3	Complex
#05	Spike glycoprotein	S	WT	N0017	N4H5F1A2	1Core and 1Term	87.2882	0.0108948	3	Complex
#05	Spike glycoprotein	S	WT	N0017	N4H5F2	1Core1Term and 2Term	143.095	0.0178603	3	Complex
#05	Spike glycoprotein	S	WT	N0017	N4H5F2A1	1Core1Term and 2Term	80.1335	0.0100018	3	Complex
#05	Spike glycoprotein	S	WT	N0017	N5H3	NoFuc	7.15477	0.000893017	3	Complex
#05	Spike glycoprotein	S	WT	N0017	N5H4	NoFuc	12.8786	0.00160743	3	Complex
#05	Spike glycoprotein	S	WT	N0017	N5H4A1	NoFuc	17.1715	0.00214324	3	Complex
#05	Spike glycoprotein	S	WT	N0017	N5H5	NoFuc	20.0334	0.00250045	3	Complex
#05	Spike glycoprotein	S	WT	N0017	N5H5A1	NoFuc	34.3429	0.00428648	3	Complex
#05	Spike glycoprotein	S	WT	N0017	N5H6A1	NoFuc	7.15477	0.000893017	3	Complex
#05	Spike glycoprotein	S	WT	N0017	N5H3F1	1Core and 1Term	497.972	0.062154	3	Complex
#05	Spike glycoprotein	S	WT	N0017	N5H3F1A1	1Core and 1Term	114.476	0.0142883	3	Complex
#05	Spike glycoprotein	S	WT	N0017	N5H3F2	1Core1Term and 2Term	200.334	0.0250045	3	Complex
#05	Spike glycoprotein	S	WT	N0017	N5H4F1	1Core and 1Term	648.222	0.0809073	3	Complex
#05	Spike glycoprotein	S	WT	N0017	N5H4F1A1	1Core and 1Term	505.127	0.063047	3	Complex
#05	Spike glycoprotein	S	WT	N0017	N5H4F1A2	1Core and 1Term	30.05	0.00375067	3	Complex
#05	Spike glycoprotein	S	WT	N0017	N5H4F2	1Core1Term and 2Term	274.743	0.0342918	3	Complex
#05	Spike glycoprotein	S	WT	N0017	N5H4F2A1	1Core1Term and 2Term	147.388	0.0183961	3	Complex
#05	Spike glycoprotein	S	WT	N0017	N5H4F3	1Core2Term and 3Term	80.1335	0.0100018	3	Complex
#05	Spike glycoprotein	S	WT	N0017	N5H5F1	1Core and 1Term	224.66	0.0280407	3	Complex
#05	Spike glycoprotein	S	WT	N0017	N5H5F1A1	1Core and 1Term	193.179	0.0241114	3	Complex
#05	Spike glycoprotein	S	WT	N0017	N5H5F1A2	1Core and 1Term	30.05	0.00375067	3	Complex
#05	Spike glycoprotein	S	WT	N0017	N5H5F2	1Core1Term and 2Term	14.3095	0.00178603	3	Complex
#05	Spike glycoprotein	S	WT	N0017	N5H6F1	1Core and 1Term	52.9453	0.00660832	3	Complex
#05	Spike glycoprotein	S	WT	N0017	N5H6F1A1	1Core and 1Term	207.488	0.0258975	3	Complex
#05	Spike glycoprotein	S	WT	N0017	N5H6F1A2	1Core and 1Term	113.045	0.0141097	3	Complex
#05	Spike glycoprotein	S	WT	N0017	N5H6F1A3	1Core and 1Term	10.0167	0.00125022	3	Complex
#05	Spike glycoprotein	S	WT	N0017	N5H6F2A1	1Core1Term and 2Term	17.1715	0.00214324	3	Complex
#05	Spike glycoprotein	S	WT	N0017	N6H4	NoFuc	10.0167	0.00125022	3	Complex
#05	Spike glycoprotein	S	WT	N0017	N6H6A1	NoFuc	14.3095	0.00178603	3	Complex
#05	Spike glycoprotein	S	WT	N0017	N6H3F1	1Core and 1Term	188.886	0.0235756	3	Complex
#05	Spike glycoprotein	S	WT	N0017	N6H3F1A1	1Core and 1Term	34.3429	0.00428648	3	Complex
#05	Spike glycoprotein	S	WT	N0017	N6H3F2	1Core1Term and 2Term	55.8072	0.00696553	3	Complex
#05	Spike glycoprotein	S	WT	N0017	N6H4F1	1Core and 1Term	121.631	0.0151813	3	Complex
#05	Spike glycoprotein	S	WT	N0017	N6H4F1A1	1Core and 1Term	101.598	0.0126808	3	Complex
#05	Spike glycoprotein	S	WT	N0017	N6H4F2	1Core1Term and 2Term	11.4476	0.00142883	3	Complex
#05	Spike glycoprotein	S	WT	N0017	N6H5F1	1Core and 1Term	163.129	0.0203608	3	Complex
#05	Spike glycoprotein	S	WT	N0017	N6H5F1A1	1Core and 1Term	234.677	0.0292909	3	Complex
#05	Spike glycoprotein	S	WT	N0017	N6H5F1A2	1Core and 1Term	97.3049	0.012145	3	Complex
#05	Spike glycoprotein	S	WT	N0017	N6H5F2	1Core1Term and 2Term	15.7405	0.00196464	3	Complex
#05	Spike glycoprotein	S	WT	N0017	N6H5F2A1	1Core1Term and 2Term	11.4476	0.00142883	3	Complex
#05	Spike glycoprotein	S	WT	N0017	N6H6F1	1Core and 1Term	50.0834	0.00625112	3	Complex
#05	Spike glycoprotein	S	WT	N0017	N6H6F1A1	1Core and 1Term	113.045	0.0141097	3	Complex
#05	Spike glycoprotein	S	WT	N0017	N6H6F1A2	1Core and 1Term	54.3763	0.00678693	3	Complex
#05	Spike glycoprotein	S	WT	N0017	N6H7F1	1Core and 1Term	12.8786	0.00160743	3	Complex
#05	Spike glycoprotein	S	WT	N0017	N6H7F1A1	1Core and 1Term	58.6691	0.00732274	3	Complex
#05	Spike glycoprotein	S	WT	N0017	N6H7F1A2	1Core and 1Term	81.5644	0.0101804	3	Complex
#05	Spike glycoprotein	S	WT	N0017	N6H7F1A3	1Core and 1Term	28.6191	0.00357207	3	Complex
#05	Spike glycoprotein	S	WT	N0017	N7H4F1	1Core and 1Term	2.86191	0.000357207	3	Complex
#05	Spike glycoprotein	S	WT	N0017	N7H4F1A1	1Core and 1Term	14.3095	0.00178603	3	Complex
#05	Spike glycoprotein	S	WT	N0017	N7H5F1A1	1Core and 1Term	8.58573	0.00107162	3	Complex
#05	Spike glycoprotein	S	WT	N0017	N7H6F1	1Core and 1Term	2.86191	0.000357207	3	Complex
#05	Spike glycoprotein	S	WT	N0017	N7H6F1A1	1Core and 1Term	70.1168	0.00875156	3	Complex
#05	Spike glycoprotein	S	WT	N0017	N7H6F1A2	1Core and 1Term	17.1715	0.00214324	3	Complex
#05	Spike glycoprotein	S	WT	N0017	N7H7F1	1Core and 1Term	7.15477	0.000893017	3	Complex
#05	Spike glycoprotein	S	WT	N0017	N7H7F1A1	1Core and 1Term	24.3262	0.00303626	3	Complex
#05	Spike glycoprotein	S	WT	N0017	N7H7F1A2	1Core and 1Term	2.86191	0.000357207	3	Complex
#05	Spike glycoprotein	S	WT	N0017	Unoccupied	NoFuc	0	0	4	Unoccupied
#05	Spike glycoprotein	S	WT	N0061	N2H9	NoFuc	15.7405	0.00357143	1	High-mannose
#05	Spike glycoprotein	S	WT	N0061	N2H8	NoFuc	48.6525	0.011039	1	High-mannose
#05	Spike glycoprotein	S	WT	N0061	N2H7	NoFuc	55.8072	0.0126623	1	High-mannose
#05	Spike glycoprotein	S	WT	N0061	N2H6	NoFuc	97.3049	0.0220779	1	High-mannose
#05	Spike glycoprotein	S	WT	N0061	N2H5	NoFuc	632.482	0.143506	1	High-mannose
#05	Spike glycoprotein	S	WT	N0061	N2H3	NoFuc	40.0667	0.00909091	1	High-mannose
#05	Spike glycoprotein	S	WT	N0061	N2H4	NoFuc	143.095	0.0324675	1	High-mannose
#05	Spike glycoprotein	S	WT	N0061	N3H4	NoFuc	48.6525	0.011039	2	Hybrid
#05	Spike glycoprotein	S	WT	N0061	N3H5	NoFuc	213.212	0.0483766	2	Hybrid
#05	Spike glycoprotein	S	WT	N0061	N3H5A1	NoFuc	87.2882	0.0198052	2	Hybrid
#05	Spike glycoprotein	S	WT	N0061	N3H6	NoFuc	190.317	0.0431818	2	Hybrid
#05	Spike glycoprotein	S	WT	N0061	N3H6A1	NoFuc	71.5477	0.0162338	2	Hybrid
#05	Spike glycoprotein	S	WT	N0061	N4H6	NoFuc	54.3763	0.0123377	2	Hybrid
#05	Spike glycoprotein	S	WT	N0061	N4H6A1	NoFuc	2.86191	0.000649351	2	Hybrid
#05	Spike glycoprotein	S	WT	N0061	N4H7	NoFuc	8.58573	0.00194805	2	Hybrid
#05	Spike glycoprotein	S	WT	N0061	N3H4F1	1Core and 1Term	4.29286	0.000974026	2	Hybrid
#05	Spike glycoprotein	S	WT	N0061	N3H5F1	1Core and 1Term	97.3049	0.0220779	2	Hybrid
#05	Spike glycoprotein	S	WT	N0061	N3H5F1A1	1Core and 1Term	10.0167	0.00227273	2	Hybrid
#05	Spike glycoprotein	S	WT	N0061	N3H5F2	1Core1Term and 2Term	5.72382	0.0012987	2	Hybrid
#05	Spike glycoprotein	S	WT	N0061	N3H6F1	1Core and 1Term	81.5644	0.0185065	2	Hybrid
#05	Spike glycoprotein	S	WT	N0061	N3H3	NoFuc	95.874	0.0217532	3	Complex
#05	Spike glycoprotein	S	WT	N0061	N3H4	NoFuc	110.184	0.025	3	Complex
#05	Spike glycoprotein	S	WT	N0061	N3H4A1	NoFuc	38.6358	0.00876623	3	Complex
#05	Spike glycoprotein	S	WT	N0061	N3H3F1	1Core and 1Term	4.29286	0.000974026	3	Complex
#05	Spike glycoprotein	S	WT	N0061	N3H4F1	1Core and 1Term	45.7905	0.0103896	3	Complex
#05	Spike glycoprotein	S	WT	N0061	N4H3	NoFuc	95.874	0.0217532	3	Complex
#05	Spike glycoprotein	S	WT	N0061	N4H4	NoFuc	158.836	0.036039	3	Complex
#05	Spike glycoprotein	S	WT	N0061	N4H4A1	NoFuc	34.3429	0.00779221	3	Complex
#05	Spike glycoprotein	S	WT	N0061	N4H5	NoFuc	263.296	0.0597403	3	Complex
#05	Spike glycoprotein	S	WT	N0061	N4H5A1	NoFuc	194.61	0.0441558	3	Complex
#05	Spike glycoprotein	S	WT	N0061	N4H5A2	NoFuc	44.3596	0.0100649	3	Complex
#05	Spike glycoprotein	S	WT	N0061	N4H3F1	1Core and 1Term	34.3429	0.00779221	3	Complex
#05	Spike glycoprotein	S	WT	N0061	N4H4F1	1Core and 1Term	51.5144	0.0116883	3	Complex
#05	Spike glycoprotein	S	WT	N0061	N4H4F1A1	1Core and 1Term	5.72382	0.0012987	3	Complex
#05	Spike glycoprotein	S	WT	N0061	N4H5F1	1Core and 1Term	121.631	0.0275974	3	Complex
#05	Spike glycoprotein	S	WT	N0061	N4H5F1A1	1Core and 1Term	100.167	0.0227273	3	Complex
#05	Spike glycoprotein	S	WT	N0061	N4H5F1A2	1Core and 1Term	14.3095	0.00324675	3	Complex
#05	Spike glycoprotein	S	WT	N0061	N4H5F2	1Core1Term and 2Term	71.5477	0.0162338	3	Complex
#05	Spike glycoprotein	S	WT	N0061	N4H5F2A1	1Core1Term and 2Term	2.86191	0.000649351	3	Complex
#05	Spike glycoprotein	S	WT	N0061	N4H5F3	1Core2Term and 3Term	7.15477	0.00162338	3	Complex
#05	Spike glycoprotein	S	WT	N0061	N5H3	NoFuc	127.355	0.0288961	3	Complex
#05	Spike glycoprotein	S	WT	N0061	N5H4	NoFuc	157.405	0.0357143	3	Complex
#05	Spike glycoprotein	S	WT	N0061	N5H4A1	NoFuc	4.29286	0.000974026	3	Complex
#05	Spike glycoprotein	S	WT	N0061	N5H5	NoFuc	173.146	0.0392857	3	Complex
#05	Spike glycoprotein	S	WT	N0061	N5H5A1	NoFuc	10.0167	0.00227273	3	Complex
#05	Spike glycoprotein	S	WT	N0061	N5H6	NoFuc	75.8406	0.0172078	3	Complex
#05	Spike glycoprotein	S	WT	N0061	N5H6A1	NoFuc	42.9286	0.00974026	3	Complex
#05	Spike glycoprotein	S	WT	N0061	N5H6A2	NoFuc	25.7572	0.00584416	3	Complex
#05	Spike glycoprotein	S	WT	N0061	N5H3F1	1Core and 1Term	25.7572	0.00584416	3	Complex
#05	Spike glycoprotein	S	WT	N0061	N5H4F1	1Core and 1Term	64.393	0.0146104	3	Complex
#05	Spike glycoprotein	S	WT	N0061	N5H4F1A1	1Core and 1Term	5.72382	0.0012987	3	Complex
#05	Spike glycoprotein	S	WT	N0061	N5H4F2	1Core1Term and 2Term	2.86191	0.000649351	3	Complex
#05	Spike glycoprotein	S	WT	N0061	N5H5F1	1Core and 1Term	61.531	0.013961	3	Complex
#05	Spike glycoprotein	S	WT	N0061	N5H5F2	1Core1Term and 2Term	12.8786	0.00292208	3	Complex
#05	Spike glycoprotein	S	WT	N0061	N5H6F1	1Core and 1Term	8.58573	0.00194805	3	Complex
#05	Spike glycoprotein	S	WT	N0061	N5H6F1A1	1Core and 1Term	7.15477	0.00162338	3	Complex
#05	Spike glycoprotein	S	WT	N0061	N5H6F3	1Core2Term and 3Term	2.86191	0.000649351	3	Complex
#05	Spike glycoprotein	S	WT	N0061	N6H3	NoFuc	11.4476	0.0025974	3	Complex
#05	Spike glycoprotein	S	WT	N0061	N6H4	NoFuc	21.4643	0.00487013	3	Complex
#05	Spike glycoprotein	S	WT	N0061	N6H5	NoFuc	34.3429	0.00779221	3	Complex
#05	Spike glycoprotein	S	WT	N0061	N6H5A2	NoFuc	2.86191	0.000649351	3	Complex
#05	Spike glycoprotein	S	WT	N0061	N6H6	NoFuc	72.9787	0.0165584	3	Complex
#05	Spike glycoprotein	S	WT	N0061	N6H6A1	NoFuc	17.1715	0.0038961	3	Complex
#05	Spike glycoprotein	S	WT	N0061	N6H6A2	NoFuc	2.86191	0.000649351	3	Complex
#05	Spike glycoprotein	S	WT	N0061	N6H7A2	NoFuc	2.86191	0.000649351	3	Complex
#05	Spike glycoprotein	S	WT	N0061	N6H3F2A1	1Core1Term and 2Term	2.86191	0.000649351	3	Complex
#05	Spike glycoprotein	S	WT	N0061	N6H6F1	1Core and 1Term	11.4476	0.0025974	3	Complex
#05	Spike glycoprotein	S	WT	N0061	N6H7F1A1	1Core and 1Term	2.86191	0.000649351	3	Complex
#05	Spike glycoprotein	S	WT	N0061	N6H7F1A2	1Core and 1Term	2.86191	0.000649351	3	Complex
#05	Spike glycoprotein	S	WT	N0061	N6H7F2	1Core1Term and 2Term	2.86191	0.000649351	3	Complex
#05	Spike glycoprotein	S	WT	N0061	N7H6F1	1Core and 1Term	2.86191	0.000649351	3	Complex
#05	Spike glycoprotein	S	WT	N0061	N7H8F2	1Core1Term and 2Term	2.86191	0.000649351	3	Complex
#05	Spike glycoprotein	S	WT	N0061	Unoccupied	NoFuc	0	0	4	Unoccupied
#05	Spike glycoprotein	S	WT	N0074	N2H5	NoFuc	35.7739	0.00929368	1	High-mannose
#05	Spike glycoprotein	S	WT	N0074	N3H3F1	1Core and 1Term	62.962	0.0163569	3	Complex
#05	Spike glycoprotein	S	WT	N0074	N3H4F1	1Core and 1Term	5.72382	0.00148699	3	Complex
#05	Spike glycoprotein	S	WT	N0074	N4H3F1	1Core and 1Term	154.543	0.0401487	3	Complex
#05	Spike glycoprotein	S	WT	N0074	N4H3F2	1Core1Term and 2Term	27.1881	0.0070632	3	Complex
#05	Spike glycoprotein	S	WT	N0074	N4H4F1	1Core and 1Term	67.2549	0.0174721	3	Complex
#05	Spike glycoprotein	S	WT	N0074	N4H4F1A1	1Core and 1Term	24.3262	0.0063197	3	Complex
#05	Spike glycoprotein	S	WT	N0074	N4H4F2	1Core1Term and 2Term	42.9286	0.0111524	3	Complex
#05	Spike glycoprotein	S	WT	N0074	N4H5F1	1Core and 1Term	37.2048	0.00966543	3	Complex
#05	Spike glycoprotein	S	WT	N0074	N4H5F1A1	1Core and 1Term	72.9787	0.0189591	3	Complex
#05	Spike glycoprotein	S	WT	N0074	N4H5F1A2	1Core and 1Term	15.7405	0.00408922	3	Complex
#05	Spike glycoprotein	S	WT	N0074	N4H5F2	1Core1Term and 2Term	24.3262	0.0063197	3	Complex
#05	Spike glycoprotein	S	WT	N0074	N5H3F1	1Core and 1Term	367.755	0.095539	3	Complex
#05	Spike glycoprotein	S	WT	N0074	N5H3F1A1	1Core and 1Term	57.2382	0.0148699	3	Complex
#05	Spike glycoprotein	S	WT	N0074	N5H3F2	1Core1Term and 2Term	127.355	0.0330855	3	Complex
#05	Spike glycoprotein	S	WT	N0074	N5H4F1	1Core and 1Term	382.065	0.0992565	3	Complex
#05	Spike glycoprotein	S	WT	N0074	N5H4F1A1	1Core and 1Term	416.408	0.108178	3	Complex
#05	Spike glycoprotein	S	WT	N0074	N5H4F1A2	1Core and 1Term	270.45	0.0702602	3	Complex
#05	Spike glycoprotein	S	WT	N0074	N5H4F2	1Core1Term and 2Term	253.279	0.0657993	3	Complex
#05	Spike glycoprotein	S	WT	N0074	N5H4F2A1	1Core1Term and 2Term	386.358	0.100372	3	Complex
#05	Spike glycoprotein	S	WT	N0074	N5H4F3	1Core2Term and 3Term	67.2549	0.0174721	3	Complex
#05	Spike glycoprotein	S	WT	N0074	N5H4F4	1Core3Term and 4Term	10.0167	0.00260223	3	Complex
#05	Spike glycoprotein	S	WT	N0074	N5H5F1	1Core and 1Term	91.5811	0.0237918	3	Complex
#05	Spike glycoprotein	S	WT	N0074	N5H5F1A1	1Core and 1Term	22.8953	0.00594796	3	Complex
#05	Spike glycoprotein	S	WT	N0074	N5H5F2	1Core1Term and 2Term	7.15477	0.00185874	3	Complex
#05	Spike glycoprotein	S	WT	N0074	N5H6F1	1Core and 1Term	10.0167	0.00260223	3	Complex
#05	Spike glycoprotein	S	WT	N0074	N6H3F1	1Core and 1Term	224.66	0.0583643	3	Complex
#05	Spike glycoprotein	S	WT	N0074	N6H3F1A1	1Core and 1Term	55.8072	0.0144981	3	Complex
#05	Spike glycoprotein	S	WT	N0074	N6H3F2	1Core1Term and 2Term	160.267	0.0416357	3	Complex
#05	Spike glycoprotein	S	WT	N0074	N6H3F2A1	1Core1Term and 2Term	4.29286	0.00111524	3	Complex
#05	Spike glycoprotein	S	WT	N0074	N6H3F3	1Core2Term and 3Term	32.912	0.00855019	3	Complex
#05	Spike glycoprotein	S	WT	N0074	N6H4F1	1Core and 1Term	22.8953	0.00594796	3	Complex
#05	Spike glycoprotein	S	WT	N0074	N6H4F1A1	1Core and 1Term	8.58573	0.00223048	3	Complex
#05	Spike glycoprotein	S	WT	N0074	N6H4F2	1Core1Term and 2Term	5.72382	0.00148699	3	Complex
#05	Spike glycoprotein	S	WT	N0074	N6H5F1	1Core and 1Term	37.2048	0.00966543	3	Complex
#05	Spike glycoprotein	S	WT	N0074	N6H5F1A1	1Core and 1Term	25.7572	0.00669145	3	Complex
#05	Spike glycoprotein	S	WT	N0074	N6H5F1A2	1Core and 1Term	14.3095	0.00371747	3	Complex
#05	Spike glycoprotein	S	WT	N0074	N6H5F1A3	1Core and 1Term	2.86191	0.000743494	3	Complex
#05	Spike glycoprotein	S	WT	N0074	N6H5F2	1Core1Term and 2Term	10.0167	0.00260223	3	Complex
#05	Spike glycoprotein	S	WT	N0074	N6H5F2A1	1Core1Term and 2Term	2.86191	0.000743494	3	Complex
#05	Spike glycoprotein	S	WT	N0074	N6H6F1	1Core and 1Term	10.0167	0.00260223	3	Complex
#05	Spike glycoprotein	S	WT	N0074	N6H6F1A1	1Core and 1Term	10.0167	0.00260223	3	Complex
#05	Spike glycoprotein	S	WT	N0074	N6H7F1	1Core and 1Term	2.86191	0.000743494	3	Complex
#05	Spike glycoprotein	S	WT	N0074	N7H3F1	1Core and 1Term	15.7405	0.00408922	3	Complex
#05	Spike glycoprotein	S	WT	N0074	N7H3F2	1Core1Term and 2Term	10.0167	0.00260223	3	Complex
#05	Spike glycoprotein	S	WT	N0074	N7H4F1	1Core and 1Term	55.8072	0.0144981	3	Complex
#05	Spike glycoprotein	S	WT	N0074	N7H4F1A1	1Core and 1Term	30.05	0.00780669	3	Complex
#05	Spike glycoprotein	S	WT	N0074	N7H4F1A2	1Core and 1Term	2.86191	0.000743494	3	Complex
#05	Spike glycoprotein	S	WT	N0074	N7H4F2	1Core1Term and 2Term	25.7572	0.00669145	3	Complex
#05	Spike glycoprotein	S	WT	N0074	N7H4F2A1	1Core1Term and 2Term	7.15477	0.00185874	3	Complex
#05	Spike glycoprotein	S	WT	N0074	N7H5F1	1Core and 1Term	5.72382	0.00148699	3	Complex
#05	Spike glycoprotein	S	WT	N0074	N7H6F1	1Core and 1Term	5.72382	0.00148699	3	Complex
#05	Spike glycoprotein	S	WT	N0074	N7H6F1A1	1Core and 1Term	2.86191	0.000743494	3	Complex
#05	Spike glycoprotein	S	WT	N0074	N7H7F1	1Core and 1Term	10.0167	0.00260223	3	Complex
#05	Spike glycoprotein	S	WT	N0074	N7H7F1A1	1Core and 1Term	5.72382	0.00148699	3	Complex
#05	Spike glycoprotein	S	WT	N0074	Unoccupied	NoFuc	0	0	4	Unoccupied
#05	Spike glycoprotein	S	WT	N0122	N2H9	NoFuc	5.72382	0.000802085	1	High-mannose
#05	Spike glycoprotein	S	WT	N0122	N2H8	NoFuc	25.7572	0.00360938	1	High-mannose
#05	Spike glycoprotein	S	WT	N0122	N2H7	NoFuc	145.957	0.0204532	1	High-mannose
#05	Spike glycoprotein	S	WT	N0122	N2H6	NoFuc	128.786	0.0180469	1	High-mannose
#05	Spike glycoprotein	S	WT	N0122	N2H5	NoFuc	563.796	0.0790054	1	High-mannose
#05	Spike glycoprotein	S	WT	N0122	N2H4	NoFuc	31.481	0.00441147	1	High-mannose
#05	Spike glycoprotein	S	WT	N0122	N3H4	NoFuc	174.576	0.0244636	2	Hybrid
#05	Spike glycoprotein	S	WT	N0122	N3H5	NoFuc	406.391	0.0569481	2	Hybrid
#05	Spike glycoprotein	S	WT	N0122	N3H5A1	NoFuc	240.4	0.0336876	2	Hybrid
#05	Spike glycoprotein	S	WT	N0122	N3H6	NoFuc	210.35	0.0294766	2	Hybrid
#05	Spike glycoprotein	S	WT	N0122	N3H6A1	NoFuc	194.61	0.0272709	2	Hybrid
#05	Spike glycoprotein	S	WT	N0122	N4H6	NoFuc	18.6024	0.00260678	2	Hybrid
#05	Spike glycoprotein	S	WT	N0122	N4H6A1	NoFuc	18.6024	0.00260678	2	Hybrid
#05	Spike glycoprotein	S	WT	N0122	N3H4F1	1Core and 1Term	218.936	0.0306798	2	Hybrid
#05	Spike glycoprotein	S	WT	N0122	N3H5F1	1Core and 1Term	259.003	0.0362944	2	Hybrid
#05	Spike glycoprotein	S	WT	N0122	N3H5F1A1	1Core and 1Term	214.643	0.0300782	2	Hybrid
#05	Spike glycoprotein	S	WT	N0122	N3H5F2	1Core1Term and 2Term	34.3429	0.00481251	2	Hybrid
#05	Spike glycoprotein	S	WT	N0122	N3H6F1	1Core and 1Term	82.9954	0.0116302	2	Hybrid
#05	Spike glycoprotein	S	WT	N0122	N3H6F1A1	1Core and 1Term	12.8786	0.00180469	2	Hybrid
#05	Spike glycoprotein	S	WT	N0122	N4H6F1	1Core and 1Term	4.29286	0.000601564	2	Hybrid
#05	Spike glycoprotein	S	WT	N0122	N3H3	NoFuc	48.6525	0.00681773	3	Complex
#05	Spike glycoprotein	S	WT	N0122	N3H4	NoFuc	21.4643	0.00300782	3	Complex
#05	Spike glycoprotein	S	WT	N0122	N3H4A1	NoFuc	52.9453	0.00741929	3	Complex
#05	Spike glycoprotein	S	WT	N0122	N3H3F1	1Core and 1Term	78.7025	0.0110287	3	Complex
#05	Spike glycoprotein	S	WT	N0122	N3H4F1	1Core and 1Term	11.4476	0.00160417	3	Complex
#05	Spike glycoprotein	S	WT	N0122	N3H4F1A1	1Core and 1Term	87.2882	0.0122318	3	Complex
#05	Spike glycoprotein	S	WT	N0122	N3H4F2	1Core1Term and 2Term	8.58573	0.00120313	3	Complex
#05	Spike glycoprotein	S	WT	N0122	N4H3	NoFuc	150.25	0.0210547	3	Complex
#05	Spike glycoprotein	S	WT	N0122	N4H4	NoFuc	186.024	0.0260678	3	Complex
#05	Spike glycoprotein	S	WT	N0122	N4H4A1	NoFuc	124.493	0.0174454	3	Complex
#05	Spike glycoprotein	S	WT	N0122	N4H5	NoFuc	257.572	0.0360938	3	Complex
#05	Spike glycoprotein	S	WT	N0122	N4H5A1	NoFuc	250.417	0.0350912	3	Complex
#05	Spike glycoprotein	S	WT	N0122	N4H3F1	1Core and 1Term	274.743	0.0385001	3	Complex
#05	Spike glycoprotein	S	WT	N0122	N4H3F2	1Core1Term and 2Term	4.29286	0.000601564	3	Complex
#05	Spike glycoprotein	S	WT	N0122	N4H4F1	1Core and 1Term	336.274	0.0471225	3	Complex
#05	Spike glycoprotein	S	WT	N0122	N4H4F1A1	1Core and 1Term	283.329	0.0397032	3	Complex
#05	Spike glycoprotein	S	WT	N0122	N4H4F2	1Core1Term and 2Term	65.8239	0.00922398	3	Complex
#05	Spike glycoprotein	S	WT	N0122	N4H5F1	1Core and 1Term	236.108	0.033086	3	Complex
#05	Spike glycoprotein	S	WT	N0122	N4H5F1A1	1Core and 1Term	363.462	0.0509324	3	Complex
#05	Spike glycoprotein	S	WT	N0122	N4H5F2	1Core1Term and 2Term	55.8072	0.00782033	3	Complex
#05	Spike glycoprotein	S	WT	N0122	N5H3	NoFuc	148.819	0.0208542	3	Complex
#05	Spike glycoprotein	S	WT	N0122	N5H3A1	NoFuc	4.29286	0.000601564	3	Complex
#05	Spike glycoprotein	S	WT	N0122	N5H4	NoFuc	133.079	0.0186485	3	Complex
#05	Spike glycoprotein	S	WT	N0122	N5H4A1	NoFuc	11.4476	0.00160417	3	Complex
#05	Spike glycoprotein	S	WT	N0122	N5H5	NoFuc	70.1168	0.00982555	3	Complex
#05	Spike glycoprotein	S	WT	N0122	N5H5A1	NoFuc	2.86191	0.000401043	3	Complex
#05	Spike glycoprotein	S	WT	N0122	N5H6	NoFuc	4.29286	0.000601564	3	Complex
#05	Spike glycoprotein	S	WT	N0122	N5H6A1	NoFuc	14.3095	0.00200521	3	Complex
#05	Spike glycoprotein	S	WT	N0122	N5H3F1	1Core and 1Term	197.472	0.0276719	3	Complex
#05	Spike glycoprotein	S	WT	N0122	N5H3F1A1	1Core and 1Term	27.1881	0.00380991	3	Complex
#05	Spike glycoprotein	S	WT	N0122	N5H3F2	1Core1Term and 2Term	51.5144	0.00721877	3	Complex
#05	Spike glycoprotein	S	WT	N0122	N5H4F1	1Core and 1Term	198.903	0.0278725	3	Complex
#05	Spike glycoprotein	S	WT	N0122	N5H4F1A1	1Core and 1Term	67.2549	0.0094245	3	Complex
#05	Spike glycoprotein	S	WT	N0122	N5H4F2	1Core1Term and 2Term	64.393	0.00902346	3	Complex
#05	Spike glycoprotein	S	WT	N0122	N5H5F1	1Core and 1Term	95.874	0.0134349	3	Complex
#05	Spike glycoprotein	S	WT	N0122	N5H5F1A1	1Core and 1Term	15.7405	0.00220573	3	Complex
#05	Spike glycoprotein	S	WT	N0122	N5H5F2	1Core1Term and 2Term	15.7405	0.00220573	3	Complex
#05	Spike glycoprotein	S	WT	N0122	N5H6F1	1Core and 1Term	22.8953	0.00320834	3	Complex
#05	Spike glycoprotein	S	WT	N0122	N5H6F1A1	1Core and 1Term	24.3262	0.00340886	3	Complex
#05	Spike glycoprotein	S	WT	N0122	N6H3	NoFuc	8.58573	0.00120313	3	Complex
#05	Spike glycoprotein	S	WT	N0122	N6H5	NoFuc	5.72382	0.000802085	3	Complex
#05	Spike glycoprotein	S	WT	N0122	N6H6	NoFuc	12.8786	0.00180469	3	Complex
#05	Spike glycoprotein	S	WT	N0122	N6H3F1	1Core and 1Term	10.0167	0.00140365	3	Complex
#05	Spike glycoprotein	S	WT	N0122	N6H4F1	1Core and 1Term	4.29286	0.000601564	3	Complex
#05	Spike glycoprotein	S	WT	N0122	N6H6F1	1Core and 1Term	8.58573	0.00120313	3	Complex
#05	Spike glycoprotein	S	WT	N0122	N6H7F2	1Core1Term and 2Term	4.29286	0.000601564	3	Complex
#05	Spike glycoprotein	S	WT	N0122	N7H5F2	1Core1Term and 2Term	2.86191	0.000401043	3	Complex
#05	Spike glycoprotein	S	WT	N0122	N7H6F1	1Core and 1Term	5.72382	0.000802085	3	Complex
#05	Spike glycoprotein	S	WT	N0122	N7H8F1	1Core and 1Term	5.72382	0.000802085	3	Complex
#05	Spike glycoprotein	S	WT	N0122	N8H6F1	1Core and 1Term	2.86191	0.000401043	3	Complex
#05	Spike glycoprotein	S	WT	N0122	N8H7F1	1Core and 1Term	4.29286	0.000601564	3	Complex
#05	Spike glycoprotein	S	WT	N0122	Unoccupied	NoFuc	0	0	4	Unoccupied
#05	Spike glycoprotein	S	WT	N0149	N2H5	NoFuc	34.3429	0.0272205	1	High-mannose
#05	Spike glycoprotein	S	WT	N0149	N3H4F1	1Core and 1Term	12.8786	0.0102077	2	Hybrid
#05	Spike glycoprotein	S	WT	N0149	N3H5F1	1Core and 1Term	14.3095	0.0113419	2	Hybrid
#05	Spike glycoprotein	S	WT	N0149	N3H3F1	1Core and 1Term	41.4977	0.0328915	3	Complex
#05	Spike glycoprotein	S	WT	N0149	N3H4F1	1Core and 1Term	5.72382	0.00453675	3	Complex
#05	Spike glycoprotein	S	WT	N0149	N4H4	NoFuc	2.86191	0.00226838	3	Complex
#05	Spike glycoprotein	S	WT	N0149	N4H3F1	1Core and 1Term	104.46	0.0827957	3	Complex
#05	Spike glycoprotein	S	WT	N0149	N4H4F1	1Core and 1Term	52.9453	0.041965	3	Complex
#05	Spike glycoprotein	S	WT	N0149	N4H4F1A1	1Core and 1Term	15.7405	0.0124761	3	Complex
#05	Spike glycoprotein	S	WT	N0149	N4H4F2	1Core1Term and 2Term	22.8953	0.018147	3	Complex
#05	Spike glycoprotein	S	WT	N0149	N4H5F1	1Core and 1Term	70.1168	0.0555752	3	Complex
#05	Spike glycoprotein	S	WT	N0149	N4H5F1A1	1Core and 1Term	93.012	0.0737222	3	Complex
#05	Spike glycoprotein	S	WT	N0149	N4H5F1A2	1Core and 1Term	2.86191	0.00226838	3	Complex
#05	Spike glycoprotein	S	WT	N0149	N4H5F2	1Core1Term and 2Term	2.86191	0.00226838	3	Complex
#05	Spike glycoprotein	S	WT	N0149	N5H4	NoFuc	2.86191	0.00226838	3	Complex
#05	Spike glycoprotein	S	WT	N0149	N5H4A1	NoFuc	8.58573	0.00680513	3	Complex
#05	Spike glycoprotein	S	WT	N0149	N5H5	NoFuc	2.86191	0.00226838	3	Complex
#05	Spike glycoprotein	S	WT	N0149	N5H3F1	1Core and 1Term	135.941	0.107748	3	Complex
#05	Spike glycoprotein	S	WT	N0149	N5H3F1A1	1Core and 1Term	12.8786	0.0102077	3	Complex
#05	Spike glycoprotein	S	WT	N0149	N5H3F2	1Core1Term and 2Term	45.7905	0.036294	3	Complex
#05	Spike glycoprotein	S	WT	N0149	N5H4F1	1Core and 1Term	163.129	0.129297	3	Complex
#05	Spike glycoprotein	S	WT	N0149	N5H4F1A1	1Core and 1Term	87.2882	0.0691855	3	Complex
#05	Spike glycoprotein	S	WT	N0149	N5H4F1A2	1Core and 1Term	5.72382	0.00453675	3	Complex
#05	Spike glycoprotein	S	WT	N0149	N5H4F2	1Core1Term and 2Term	67.2549	0.0533068	3	Complex
#05	Spike glycoprotein	S	WT	N0149	N5H5F1	1Core and 1Term	81.5644	0.0646487	3	Complex
#05	Spike glycoprotein	S	WT	N0149	N5H5F1A1	1Core and 1Term	4.29286	0.00340256	3	Complex
#05	Spike glycoprotein	S	WT	N0149	N5H6F1	1Core and 1Term	14.3095	0.0113419	3	Complex
#05	Spike glycoprotein	S	WT	N0149	N5H6F1A1	1Core and 1Term	7.15477	0.00567094	3	Complex
#05	Spike glycoprotein	S	WT	N0149	N5H6F1A2	1Core and 1Term	7.15477	0.00567094	3	Complex
#05	Spike glycoprotein	S	WT	N0149	N6H3F1	1Core and 1Term	32.912	0.0260863	3	Complex
#05	Spike glycoprotein	S	WT	N0149	N6H3F2	1Core1Term and 2Term	2.86191	0.00226838	3	Complex
#05	Spike glycoprotein	S	WT	N0149	N6H4F1	1Core and 1Term	14.3095	0.0113419	3	Complex
#05	Spike glycoprotein	S	WT	N0149	N6H4F1A1	1Core and 1Term	2.86191	0.00226838	3	Complex
#05	Spike glycoprotein	S	WT	N0149	N6H5F1	1Core and 1Term	28.6191	0.0226838	3	Complex
#05	Spike glycoprotein	S	WT	N0149	N6H5F1A1	1Core and 1Term	4.29286	0.00340256	3	Complex
#05	Spike glycoprotein	S	WT	N0149	N6H6F1	1Core and 1Term	12.8786	0.0102077	3	Complex
#05	Spike glycoprotein	S	WT	N0149	N6H6F1A1	1Core and 1Term	12.8786	0.0102077	3	Complex
#05	Spike glycoprotein	S	WT	N0149	N6H7F1	1Core and 1Term	5.72382	0.00453675	3	Complex
#05	Spike glycoprotein	S	WT	N0149	N6H7F1A1	1Core and 1Term	10.0167	0.00793932	3	Complex
#05	Spike glycoprotein	S	WT	N0149	N6H7F1A2	1Core and 1Term	2.86191	0.00226838	3	Complex
#05	Spike glycoprotein	S	WT	N0149	N7H7F1A1	1Core and 1Term	4.29286	0.00340256	3	Complex
#05	Spike glycoprotein	S	WT	N0149	Unoccupied	NoFuc	3.84651	0.00304878	4	Unoccupied
#05	Spike glycoprotein	S	WT	N0165	N2H6	NoFuc	31.481	0.00828937	1	High-mannose
#05	Spike glycoprotein	S	WT	N0165	N2H5	NoFuc	181.731	0.0478523	1	High-mannose
#05	Spike glycoprotein	S	WT	N0165	N2H3	NoFuc	2.86191	0.00075358	1	High-mannose
#05	Spike glycoprotein	S	WT	N0165	N2H4	NoFuc	10.0167	0.00263753	1	High-mannose
#05	Spike glycoprotein	S	WT	N0165	N3H4	NoFuc	4.29286	0.00113037	2	Hybrid
#05	Spike glycoprotein	S	WT	N0165	N3H5	NoFuc	11.4476	0.00301432	2	Hybrid
#05	Spike glycoprotein	S	WT	N0165	N3H5A1	NoFuc	15.7405	0.00414469	2	Hybrid
#05	Spike glycoprotein	S	WT	N0165	N3H6	NoFuc	11.4476	0.00301432	2	Hybrid
#05	Spike glycoprotein	S	WT	N0165	N3H6A1	NoFuc	44.3596	0.0116805	2	Hybrid
#05	Spike glycoprotein	S	WT	N0165	N4H6A1	NoFuc	11.4476	0.00301432	2	Hybrid
#05	Spike glycoprotein	S	WT	N0165	N5H7A1	NoFuc	2.86191	0.00075358	2	Hybrid
#05	Spike glycoprotein	S	WT	N0165	N3H4F1	1Core and 1Term	4.29286	0.00113037	2	Hybrid
#05	Spike glycoprotein	S	WT	N0165	N3H3	NoFuc	8.58573	0.00226074	3	Complex
#05	Spike glycoprotein	S	WT	N0165	N3H3F1	1Core and 1Term	20.0334	0.00527506	3	Complex
#05	Spike glycoprotein	S	WT	N0165	N3H4F1	1Core and 1Term	8.58573	0.00226074	3	Complex
#05	Spike glycoprotein	S	WT	N0165	N4H3	NoFuc	15.7405	0.00414469	3	Complex
#05	Spike glycoprotein	S	WT	N0165	N4H4	NoFuc	18.6024	0.00489827	3	Complex
#05	Spike glycoprotein	S	WT	N0165	N4H4A1	NoFuc	2.86191	0.00075358	3	Complex
#05	Spike glycoprotein	S	WT	N0165	N4H5	NoFuc	50.0834	0.0131876	3	Complex
#05	Spike glycoprotein	S	WT	N0165	N4H5A1	NoFuc	84.4263	0.0222306	3	Complex
#05	Spike glycoprotein	S	WT	N0165	N4H5A2	NoFuc	14.3095	0.0037679	3	Complex
#05	Spike glycoprotein	S	WT	N0165	N4H3F1	1Core and 1Term	187.455	0.0493595	3	Complex
#05	Spike glycoprotein	S	WT	N0165	N4H4F1	1Core and 1Term	78.7025	0.0207234	3	Complex
#05	Spike glycoprotein	S	WT	N0165	N4H4F1A1	1Core and 1Term	32.912	0.00866616	3	Complex
#05	Spike glycoprotein	S	WT	N0165	N4H4F2	1Core1Term and 2Term	4.29286	0.00113037	3	Complex
#05	Spike glycoprotein	S	WT	N0165	N4H5F1	1Core and 1Term	216.074	0.0568953	3	Complex
#05	Spike glycoprotein	S	WT	N0165	N4H5F1A1	1Core and 1Term	583.829	0.15373	3	Complex
#05	Spike glycoprotein	S	WT	N0165	N4H5F1A2	1Core and 1Term	144.526	0.0380558	3	Complex
#05	Spike glycoprotein	S	WT	N0165	N4H5F2	1Core1Term and 2Term	47.2215	0.0124341	3	Complex
#05	Spike glycoprotein	S	WT	N0165	N4H5F2A1	1Core1Term and 2Term	34.3429	0.00904295	3	Complex
#05	Spike glycoprotein	S	WT	N0165	N5H3	NoFuc	20.0334	0.00527506	3	Complex
#05	Spike glycoprotein	S	WT	N0165	N5H4	NoFuc	32.912	0.00866616	3	Complex
#05	Spike glycoprotein	S	WT	N0165	N5H5	NoFuc	20.0334	0.00527506	3	Complex
#05	Spike glycoprotein	S	WT	N0165	N5H6	NoFuc	8.58573	0.00226074	3	Complex
#05	Spike glycoprotein	S	WT	N0165	N5H3F1	1Core and 1Term	227.522	0.0599096	3	Complex
#05	Spike glycoprotein	S	WT	N0165	N5H4F1	1Core and 1Term	387.789	0.10211	3	Complex
#05	Spike glycoprotein	S	WT	N0165	N5H4F1A1	1Core and 1Term	130.217	0.0342879	3	Complex
#05	Spike glycoprotein	S	WT	N0165	N5H4F1A2	1Core and 1Term	4.29286	0.00113037	3	Complex
#05	Spike glycoprotein	S	WT	N0165	N5H4F2	1Core1Term and 2Term	27.1881	0.00715901	3	Complex
#05	Spike glycoprotein	S	WT	N0165	N5H4F2A1	1Core1Term and 2Term	4.29286	0.00113037	3	Complex
#05	Spike glycoprotein	S	WT	N0165	N5H5F1	1Core and 1Term	184.593	0.0486059	3	Complex
#05	Spike glycoprotein	S	WT	N0165	N5H5F1A1	1Core and 1Term	45.7905	0.0120573	3	Complex
#05	Spike glycoprotein	S	WT	N0165	N5H6F1	1Core and 1Term	121.631	0.0320271	3	Complex
#05	Spike glycoprotein	S	WT	N0165	N5H6F1A1	1Core and 1Term	218.936	0.0576488	3	Complex
#05	Spike glycoprotein	S	WT	N0165	N5H6F1A2	1Core and 1Term	148.819	0.0391861	3	Complex
#05	Spike glycoprotein	S	WT	N0165	N5H6F1A3	1Core and 1Term	40.0667	0.0105501	3	Complex
#05	Spike glycoprotein	S	WT	N0165	N6H3F1	1Core and 1Term	8.58573	0.00226074	3	Complex
#05	Spike glycoprotein	S	WT	N0165	N6H4F1	1Core and 1Term	24.3262	0.00640543	3	Complex
#05	Spike glycoprotein	S	WT	N0165	N6H4F1A1	1Core and 1Term	4.29286	0.00113037	3	Complex
#05	Spike glycoprotein	S	WT	N0165	N6H5F1	1Core and 1Term	58.6691	0.0154484	3	Complex
#05	Spike glycoprotein	S	WT	N0165	N6H5F1A1	1Core and 1Term	48.6525	0.0128109	3	Complex
#05	Spike glycoprotein	S	WT	N0165	N6H6F1	1Core and 1Term	48.6525	0.0128109	3	Complex
#05	Spike glycoprotein	S	WT	N0165	N6H7F1	1Core and 1Term	47.2215	0.0124341	3	Complex
#05	Spike glycoprotein	S	WT	N0165	N6H7F1A1	1Core and 1Term	28.6191	0.0075358	3	Complex
#05	Spike glycoprotein	S	WT	N0165	N6H7F1A2	1Core and 1Term	2.86191	0.00075358	3	Complex
#05	Spike glycoprotein	S	WT	N0165	N7H5F1	1Core and 1Term	8.58573	0.00226074	3	Complex
#05	Spike glycoprotein	S	WT	N0165	N7H7F1	1Core and 1Term	10.0167	0.00263753	3	Complex
#05	Spike glycoprotein	S	WT	N0165	Unoccupied	NoFuc	0	0	4	Unoccupied
#05	Spike glycoprotein	S	WT	N0234	N2H9	NoFuc	543.763	0.118306	1	High-mannose
#05	Spike glycoprotein	S	WT	N0234	N2H8	NoFuc	1041.73	0.22665	1	High-mannose
#05	Spike glycoprotein	S	WT	N0234	N2H7	NoFuc	741.234	0.16127	1	High-mannose
#05	Spike glycoprotein	S	WT	N0234	N2H7F1	1Core	2.86191	0.000622665	1	High-mannose
#05	Spike glycoprotein	S	WT	N0234	N2H6	NoFuc	486.525	0.105853	1	High-mannose
#05	Spike glycoprotein	S	WT	N0234	N2H6F1	1Core	2.86191	0.000622665	1	High-mannose
#05	Spike glycoprotein	S	WT	N0234	N2H5	NoFuc	572.382	0.124533	1	High-mannose
#05	Spike glycoprotein	S	WT	N0234	N2H3	NoFuc	7.15477	0.00155666	1	High-mannose
#05	Spike glycoprotein	S	WT	N0234	N2H4	NoFuc	58.6691	0.0127646	1	High-mannose
#05	Spike glycoprotein	S	WT	N0234	N3H4	NoFuc	71.5477	0.0155666	2	Hybrid
#05	Spike glycoprotein	S	WT	N0234	N3H5	NoFuc	220.367	0.0479452	2	Hybrid
#05	Spike glycoprotein	S	WT	N0234	N3H5A1	NoFuc	4.29286	0.000933998	2	Hybrid
#05	Spike glycoprotein	S	WT	N0234	N3H6	NoFuc	71.5477	0.0155666	2	Hybrid
#05	Spike glycoprotein	S	WT	N0234	N3H6A1	NoFuc	11.4476	0.00249066	2	Hybrid
#05	Spike glycoprotein	S	WT	N0234	N4H6	NoFuc	15.7405	0.00342466	2	Hybrid
#05	Spike glycoprotein	S	WT	N0234	N3H4F1	1Core and 1Term	57.2382	0.0124533	2	Hybrid
#05	Spike glycoprotein	S	WT	N0234	N3H5F1	1Core and 1Term	57.2382	0.0124533	2	Hybrid
#05	Spike glycoprotein	S	WT	N0234	N3H5F2A1	1Core1Term and 2Term	2.86191	0.000622665	2	Hybrid
#05	Spike glycoprotein	S	WT	N0234	N3H6F1	1Core and 1Term	12.8786	0.00280199	2	Hybrid
#05	Spike glycoprotein	S	WT	N0234	N3H3	NoFuc	32.912	0.00716065	3	Complex
#05	Spike glycoprotein	S	WT	N0234	N3H4	NoFuc	8.58573	0.001868	3	Complex
#05	Spike glycoprotein	S	WT	N0234	N3H3F1	1Core and 1Term	18.6024	0.00404732	3	Complex
#05	Spike glycoprotein	S	WT	N0234	N3H4F1	1Core and 1Term	10.0167	0.00217933	3	Complex
#05	Spike glycoprotein	S	WT	N0234	N4H3	NoFuc	77.2715	0.016812	3	Complex
#05	Spike glycoprotein	S	WT	N0234	N4H4	NoFuc	50.0834	0.0108966	3	Complex
#05	Spike glycoprotein	S	WT	N0234	N4H5	NoFuc	35.7739	0.00778331	3	Complex
#05	Spike glycoprotein	S	WT	N0234	N4H3F1	1Core and 1Term	165.991	0.0361146	3	Complex
#05	Spike glycoprotein	S	WT	N0234	N4H4F1	1Core and 1Term	68.6858	0.014944	3	Complex
#05	Spike glycoprotein	S	WT	N0234	N4H4F1A1	1Core and 1Term	5.72382	0.00124533	3	Complex
#05	Spike glycoprotein	S	WT	N0234	N4H4F2A1	1Core1Term and 2Term	4.29286	0.000933998	3	Complex
#05	Spike glycoprotein	S	WT	N0234	N4H5F1	1Core and 1Term	35.7739	0.00778331	3	Complex
#05	Spike glycoprotein	S	WT	N0234	N4H5F1A1	1Core and 1Term	15.7405	0.00342466	3	Complex
#05	Spike glycoprotein	S	WT	N0234	N4H5F1A2	1Core and 1Term	2.86191	0.000622665	3	Complex
#05	Spike glycoprotein	S	WT	N0234	N5H3	NoFuc	14.3095	0.00311333	3	Complex
#05	Spike glycoprotein	S	WT	N0234	N5H4	NoFuc	8.58573	0.001868	3	Complex
#05	Spike glycoprotein	S	WT	N0234	N5H5	NoFuc	8.58573	0.001868	3	Complex
#05	Spike glycoprotein	S	WT	N0234	N5H6	NoFuc	4.29286	0.000933998	3	Complex
#05	Spike glycoprotein	S	WT	N0234	N5H3F1	1Core and 1Term	30.05	0.00653798	3	Complex
#05	Spike glycoprotein	S	WT	N0234	N5H4F1	1Core and 1Term	10.0167	0.00217933	3	Complex
#05	Spike glycoprotein	S	WT	N0234	N5H6F1	1Core and 1Term	2.86191	0.000622665	3	Complex
#05	Spike glycoprotein	S	WT	N0234	N6H4F1	1Core and 1Term	2.86191	0.000622665	3	Complex
#05	Spike glycoprotein	S	WT	N0234	Unoccupied	NoFuc	0	0	4	Unoccupied
#05	Spike glycoprotein	S	WT	N0282	N2H5	NoFuc	42.9286	0.0149853	1	High-mannose
#05	Spike glycoprotein	S	WT	N0282	N3H5	NoFuc	4.29286	0.00149853	2	Hybrid
#05	Spike glycoprotein	S	WT	N0282	N4H6A1	NoFuc	4.29286	0.00149853	2	Hybrid
#05	Spike glycoprotein	S	WT	N0282	N3H6F1A1	1Core and 1Term	4.29286	0.00149853	2	Hybrid
#05	Spike glycoprotein	S	WT	N0282	N3H3	NoFuc	24.3262	0.0084917	3	Complex
#05	Spike glycoprotein	S	WT	N0282	N3H4	NoFuc	11.4476	0.00399609	3	Complex
#05	Spike glycoprotein	S	WT	N0282	N3H3F1	1Core and 1Term	10.0167	0.00349658	3	Complex
#05	Spike glycoprotein	S	WT	N0282	N4H3	NoFuc	32.912	0.0114888	3	Complex
#05	Spike glycoprotein	S	WT	N0282	N4H4	NoFuc	10.0167	0.00349658	3	Complex
#05	Spike glycoprotein	S	WT	N0282	N4H5	NoFuc	5.72382	0.00199805	3	Complex
#05	Spike glycoprotein	S	WT	N0282	N4H3F1	1Core and 1Term	184.593	0.064437	3	Complex
#05	Spike glycoprotein	S	WT	N0282	N4H4F1	1Core and 1Term	120.2	0.041959	3	Complex
#05	Spike glycoprotein	S	WT	N0282	N4H4F1A1	1Core and 1Term	5.72382	0.00199805	3	Complex
#05	Spike glycoprotein	S	WT	N0282	N4H5F1	1Core and 1Term	218.936	0.0764253	3	Complex
#05	Spike glycoprotein	S	WT	N0282	N4H5F1A1	1Core and 1Term	48.6525	0.0169834	3	Complex
#05	Spike glycoprotein	S	WT	N0282	N5H3	NoFuc	70.1168	0.0244761	3	Complex
#05	Spike glycoprotein	S	WT	N0282	N5H4	NoFuc	10.0167	0.00349658	3	Complex
#05	Spike glycoprotein	S	WT	N0282	N5H4A1	NoFuc	2.86191	0.000999023	3	Complex
#05	Spike glycoprotein	S	WT	N0282	N5H5	NoFuc	2.86191	0.000999023	3	Complex
#05	Spike glycoprotein	S	WT	N0282	N5H5A1	NoFuc	5.72382	0.00199805	3	Complex
#05	Spike glycoprotein	S	WT	N0282	N5H6	NoFuc	35.7739	0.0124878	3	Complex
#05	Spike glycoprotein	S	WT	N0282	N5H6A1	NoFuc	11.4476	0.00399609	3	Complex
#05	Spike glycoprotein	S	WT	N0282	N5H3F1	1Core and 1Term	450.751	0.157346	3	Complex
#05	Spike glycoprotein	S	WT	N0282	N5H4F1	1Core and 1Term	363.462	0.126876	3	Complex
#05	Spike glycoprotein	S	WT	N0282	N5H4F1A1	1Core and 1Term	27.1881	0.00949072	3	Complex
#05	Spike glycoprotein	S	WT	N0282	N5H4F2	1Core1Term and 2Term	5.72382	0.00199805	3	Complex
#05	Spike glycoprotein	S	WT	N0282	N5H5F1	1Core and 1Term	197.472	0.0689326	3	Complex
#05	Spike glycoprotein	S	WT	N0282	N5H5F1A1	1Core and 1Term	28.6191	0.00999023	3	Complex
#05	Spike glycoprotein	S	WT	N0282	N5H6F1	1Core and 1Term	260.434	0.0909111	3	Complex
#05	Spike glycoprotein	S	WT	N0282	N5H6F1A1	1Core and 1Term	105.891	0.0369639	3	Complex
#05	Spike glycoprotein	S	WT	N0282	N5H6F1A2	1Core and 1Term	31.481	0.0109893	3	Complex
#05	Spike glycoprotein	S	WT	N0282	N5H6F2	1Core1Term and 2Term	2.86191	0.000999023	3	Complex
#05	Spike glycoprotein	S	WT	N0282	N6H3	NoFuc	11.4476	0.00399609	3	Complex
#05	Spike glycoprotein	S	WT	N0282	N6H4	NoFuc	4.29286	0.00149853	3	Complex
#05	Spike glycoprotein	S	WT	N0282	N6H5	NoFuc	2.86191	0.000999023	3	Complex
#05	Spike glycoprotein	S	WT	N0282	N6H3F1	1Core and 1Term	85.8573	0.0299707	3	Complex
#05	Spike glycoprotein	S	WT	N0282	N6H4F1	1Core and 1Term	75.8406	0.0264741	3	Complex
#05	Spike glycoprotein	S	WT	N0282	N6H4F1A1	1Core and 1Term	4.29286	0.00149853	3	Complex
#05	Spike glycoprotein	S	WT	N0282	N6H5F1	1Core and 1Term	90.1501	0.0314692	3	Complex
#05	Spike glycoprotein	S	WT	N0282	N6H6F1	1Core and 1Term	48.6525	0.0169834	3	Complex
#05	Spike glycoprotein	S	WT	N0282	N6H7F1	1Core and 1Term	62.962	0.0219785	3	Complex
#05	Spike glycoprotein	S	WT	N0282	N6H7F1A1	1Core and 1Term	12.8786	0.0044956	3	Complex
#05	Spike glycoprotein	S	WT	N0282	N6H7F1A2	1Core and 1Term	4.29286	0.00149853	3	Complex
#05	Spike glycoprotein	S	WT	N0282	N7H3F1	1Core and 1Term	4.29286	0.00149853	3	Complex
#05	Spike glycoprotein	S	WT	N0282	N7H4F1	1Core and 1Term	4.29286	0.00149853	3	Complex
#05	Spike glycoprotein	S	WT	N0282	N7H6F1	1Core and 1Term	2.86191	0.000999023	3	Complex
#05	Spike glycoprotein	S	WT	N0282	N7H7F1	1Core and 1Term	14.3095	0.00499511	3	Complex
#05	Spike glycoprotein	S	WT	N0282	Unoccupied	NoFuc	94.3799	0.0329457	4	Unoccupied
#05	Spike glycoprotein	S	WT	N0331	N2H7	NoFuc	5.72382	0.00106895	1	High-mannose
#05	Spike glycoprotein	S	WT	N0331	N2H7F1	1Core	4.29286	0.00080171	1	High-mannose
#05	Spike glycoprotein	S	WT	N0331	N2H5	NoFuc	103.029	0.019241	1	High-mannose
#05	Spike glycoprotein	S	WT	N0331	N2H4	NoFuc	2.86191	0.000534474	1	High-mannose
#05	Spike glycoprotein	S	WT	N0331	N3H4	NoFuc	2.86191	0.000534474	2	Hybrid
#05	Spike glycoprotein	S	WT	N0331	N3H5	NoFuc	5.72382	0.00106895	2	Hybrid
#05	Spike glycoprotein	S	WT	N0331	N3H6	NoFuc	5.72382	0.00106895	2	Hybrid
#05	Spike glycoprotein	S	WT	N0331	N3H6A1	NoFuc	5.72382	0.00106895	2	Hybrid
#05	Spike glycoprotein	S	WT	N0331	N4H6A1	NoFuc	27.1881	0.0050775	2	Hybrid
#05	Spike glycoprotein	S	WT	N0331	N4H6A2	NoFuc	4.29286	0.00080171	2	Hybrid
#05	Spike glycoprotein	S	WT	N0331	N3H4F1	1Core and 1Term	38.6358	0.00721539	2	Hybrid
#05	Spike glycoprotein	S	WT	N0331	N3H5F1	1Core and 1Term	31.481	0.00587921	2	Hybrid
#05	Spike glycoprotein	S	WT	N0331	N3H5F1A1	1Core and 1Term	20.0334	0.00374131	2	Hybrid
#05	Spike glycoprotein	S	WT	N0331	N3H6F1	1Core and 1Term	2.86191	0.000534474	2	Hybrid
#05	Spike glycoprotein	S	WT	N0331	N4H6F1A1	1Core and 1Term	4.29286	0.00080171	2	Hybrid
#05	Spike glycoprotein	S	WT	N0331	N3H3	NoFuc	8.58573	0.00160342	3	Complex
#05	Spike glycoprotein	S	WT	N0331	N3H4	NoFuc	2.86191	0.000534474	3	Complex
#05	Spike glycoprotein	S	WT	N0331	N3H3F1	1Core and 1Term	128.786	0.0240513	3	Complex
#05	Spike glycoprotein	S	WT	N0331	N3H4F1	1Core and 1Term	25.7572	0.00481026	3	Complex
#05	Spike glycoprotein	S	WT	N0331	N3H4F1A1	1Core and 1Term	7.15477	0.00133618	3	Complex
#05	Spike glycoprotein	S	WT	N0331	N4H3	NoFuc	18.6024	0.00347408	3	Complex
#05	Spike glycoprotein	S	WT	N0331	N4H4	NoFuc	8.58573	0.00160342	3	Complex
#05	Spike glycoprotein	S	WT	N0331	N4H5	NoFuc	8.58573	0.00160342	3	Complex
#05	Spike glycoprotein	S	WT	N0331	N4H5A1	NoFuc	20.0334	0.00374131	3	Complex
#05	Spike glycoprotein	S	WT	N0331	N4H3F1	1Core and 1Term	410.684	0.076697	3	Complex
#05	Spike glycoprotein	S	WT	N0331	N4H4F1	1Core and 1Term	316.241	0.0590593	3	Complex
#05	Spike glycoprotein	S	WT	N0331	N4H4F1A1	1Core and 1Term	314.81	0.0587921	3	Complex
#05	Spike glycoprotein	S	WT	N0331	N4H4F2	1Core1Term and 2Term	54.3763	0.010155	3	Complex
#05	Spike glycoprotein	S	WT	N0331	N4H5F1	1Core and 1Term	339.136	0.0633351	3	Complex
#05	Spike glycoprotein	S	WT	N0331	N4H5F1A1	1Core and 1Term	520.867	0.0972742	3	Complex
#05	Spike glycoprotein	S	WT	N0331	N4H5F1A2	1Core and 1Term	163.129	0.030465	3	Complex
#05	Spike glycoprotein	S	WT	N0331	N4H5F2	1Core1Term and 2Term	35.7739	0.00668092	3	Complex
#05	Spike glycoprotein	S	WT	N0331	N4H5F2A1	1Core1Term and 2Term	21.4643	0.00400855	3	Complex
#05	Spike glycoprotein	S	WT	N0331	N5H3	NoFuc	2.86191	0.000534474	3	Complex
#05	Spike glycoprotein	S	WT	N0331	N5H4	NoFuc	15.7405	0.0029396	3	Complex
#05	Spike glycoprotein	S	WT	N0331	N5H4A1	NoFuc	2.86191	0.000534474	3	Complex
#05	Spike glycoprotein	S	WT	N0331	N5H5A1	NoFuc	24.3262	0.00454303	3	Complex
#05	Spike glycoprotein	S	WT	N0331	N5H6A1	NoFuc	7.15477	0.00133618	3	Complex
#05	Spike glycoprotein	S	WT	N0331	N5H3F1	1Core and 1Term	459.336	0.085783	3	Complex
#05	Spike glycoprotein	S	WT	N0331	N5H3F1A1	1Core and 1Term	62.962	0.0117584	3	Complex
#05	Spike glycoprotein	S	WT	N0331	N5H3F2	1Core1Term and 2Term	24.3262	0.00454303	3	Complex
#05	Spike glycoprotein	S	WT	N0331	N5H4F1	1Core and 1Term	526.591	0.0983431	3	Complex
#05	Spike glycoprotein	S	WT	N0331	N5H4F1A1	1Core and 1Term	247.555	0.046232	3	Complex
#05	Spike glycoprotein	S	WT	N0331	N5H4F1A2	1Core and 1Term	11.4476	0.00213789	3	Complex
#05	Spike glycoprotein	S	WT	N0331	N5H4F2	1Core1Term and 2Term	88.7192	0.0165687	3	Complex
#05	Spike glycoprotein	S	WT	N0331	N5H4F2A1	1Core1Term and 2Term	14.3095	0.00267237	3	Complex
#05	Spike glycoprotein	S	WT	N0331	N5H5F1	1Core and 1Term	230.384	0.0430251	3	Complex
#05	Spike glycoprotein	S	WT	N0331	N5H5F1A1	1Core and 1Term	143.095	0.0267237	3	Complex
#05	Spike glycoprotein	S	WT	N0331	N5H5F1A2	1Core and 1Term	8.58573	0.00160342	3	Complex
#05	Spike glycoprotein	S	WT	N0331	N5H5F2	1Core1Term and 2Term	10.0167	0.00187066	3	Complex
#05	Spike glycoprotein	S	WT	N0331	N5H6F1	1Core and 1Term	84.4263	0.015767	3	Complex
#05	Spike glycoprotein	S	WT	N0331	N5H6F1A1	1Core and 1Term	178.869	0.0334046	3	Complex
#05	Spike glycoprotein	S	WT	N0331	N5H6F1A2	1Core and 1Term	62.962	0.0117584	3	Complex
#05	Spike glycoprotein	S	WT	N0331	N5H6F1A3	1Core and 1Term	12.8786	0.00240513	3	Complex
#05	Spike glycoprotein	S	WT	N0331	N5H6F2A1	1Core1Term and 2Term	2.86191	0.000534474	3	Complex
#05	Spike glycoprotein	S	WT	N0331	N6H3	NoFuc	5.72382	0.00106895	3	Complex
#05	Spike glycoprotein	S	WT	N0331	N6H4	NoFuc	5.72382	0.00106895	3	Complex
#05	Spike glycoprotein	S	WT	N0331	N6H3F1	1Core and 1Term	98.7359	0.0184393	3	Complex
#05	Spike glycoprotein	S	WT	N0331	N6H4F1	1Core and 1Term	38.6358	0.00721539	3	Complex
#05	Spike glycoprotein	S	WT	N0331	N6H4F1A1	1Core and 1Term	28.6191	0.00534474	3	Complex
#05	Spike glycoprotein	S	WT	N0331	N6H5F1	1Core and 1Term	60.1001	0.0112239	3	Complex
#05	Spike glycoprotein	S	WT	N0331	N6H5F1A1	1Core and 1Term	68.6858	0.0128274	3	Complex
#05	Spike glycoprotein	S	WT	N0331	N6H5F1A2	1Core and 1Term	8.58573	0.00160342	3	Complex
#05	Spike glycoprotein	S	WT	N0331	N6H6F1	1Core and 1Term	42.9286	0.0080171	3	Complex
#05	Spike glycoprotein	S	WT	N0331	N6H6F1A1	1Core and 1Term	37.2048	0.00694816	3	Complex
#05	Spike glycoprotein	S	WT	N0331	N6H6F1A2	1Core and 1Term	8.58573	0.00160342	3	Complex
#05	Spike glycoprotein	S	WT	N0331	N6H7F1	1Core and 1Term	14.3095	0.00267237	3	Complex
#05	Spike glycoprotein	S	WT	N0331	N6H7F1A1	1Core and 1Term	15.7405	0.0029396	3	Complex
#05	Spike glycoprotein	S	WT	N0331	N6H7F1A2	1Core and 1Term	20.0334	0.00374131	3	Complex
#05	Spike glycoprotein	S	WT	N0331	N6H7F1A3	1Core and 1Term	5.72382	0.00106895	3	Complex
#05	Spike glycoprotein	S	WT	N0331	N7H6F1	1Core and 1Term	2.86191	0.000534474	3	Complex
#05	Spike glycoprotein	S	WT	N0331	Unoccupied	NoFuc	0	0	4	Unoccupied
#05	Spike glycoprotein	S	WT	N0343	N2H8	NoFuc	14.3095	0.00339144	1	High-mannose
#05	Spike glycoprotein	S	WT	N0343	N2H7	NoFuc	10.0167	0.00237401	1	High-mannose
#05	Spike glycoprotein	S	WT	N0343	N2H6	NoFuc	12.8786	0.00305229	1	High-mannose
#05	Spike glycoprotein	S	WT	N0343	N2H5	NoFuc	177.438	0.0420538	1	High-mannose
#05	Spike glycoprotein	S	WT	N0343	N2H5F1	1Core	2.86191	0.000678288	1	High-mannose
#05	Spike glycoprotein	S	WT	N0343	N2H3	NoFuc	5.72382	0.00135658	1	High-mannose
#05	Spike glycoprotein	S	WT	N0343	N2H4	NoFuc	28.6191	0.00678288	1	High-mannose
#05	Spike glycoprotein	S	WT	N0343	N3H4	NoFuc	8.58573	0.00203486	2	Hybrid
#05	Spike glycoprotein	S	WT	N0343	N3H5	NoFuc	41.4977	0.00983517	2	Hybrid
#05	Spike glycoprotein	S	WT	N0343	N3H5A1	NoFuc	11.4476	0.00271315	2	Hybrid
#05	Spike glycoprotein	S	WT	N0343	N3H6	NoFuc	28.6191	0.00678288	2	Hybrid
#05	Spike glycoprotein	S	WT	N0343	N3H6A1	NoFuc	28.6191	0.00678288	2	Hybrid
#05	Spike glycoprotein	S	WT	N0343	N4H6	NoFuc	7.15477	0.00169572	2	Hybrid
#05	Spike glycoprotein	S	WT	N0343	N4H6A1	NoFuc	12.8786	0.00305229	2	Hybrid
#05	Spike glycoprotein	S	WT	N0343	N4H6A2	NoFuc	8.58573	0.00203486	2	Hybrid
#05	Spike glycoprotein	S	WT	N0343	N3H4F1	1Core and 1Term	55.8072	0.0132266	2	Hybrid
#05	Spike glycoprotein	S	WT	N0343	N3H5F1	1Core and 1Term	72.9787	0.0172963	2	Hybrid
#05	Spike glycoprotein	S	WT	N0343	N3H5F1A1	1Core and 1Term	44.3596	0.0105135	2	Hybrid
#05	Spike glycoprotein	S	WT	N0343	N3H6F1	1Core and 1Term	38.6358	0.00915688	2	Hybrid
#05	Spike glycoprotein	S	WT	N0343	N3H6F1A1	1Core and 1Term	22.8953	0.0054263	2	Hybrid
#05	Spike glycoprotein	S	WT	N0343	N4H6F1	1Core and 1Term	10.0167	0.00237401	2	Hybrid
#05	Spike glycoprotein	S	WT	N0343	N4H6F1A1	1Core and 1Term	4.29286	0.00101743	2	Hybrid
#05	Spike glycoprotein	S	WT	N0343	N4H7F1	1Core and 1Term	8.58573	0.00203486	2	Hybrid
#05	Spike glycoprotein	S	WT	N0343	N4H7F1A1	1Core and 1Term	4.29286	0.00101743	2	Hybrid
#05	Spike glycoprotein	S	WT	N0343	N3H3	NoFuc	28.6191	0.00678288	3	Complex
#05	Spike glycoprotein	S	WT	N0343	N3H4	NoFuc	20.0334	0.00474801	3	Complex
#05	Spike glycoprotein	S	WT	N0343	N3H4A1	NoFuc	24.3262	0.00576545	3	Complex
#05	Spike glycoprotein	S	WT	N0343	N3H3F1	1Core and 1Term	111.614	0.0264532	3	Complex
#05	Spike glycoprotein	S	WT	N0343	N3H4F1	1Core and 1Term	48.6525	0.0115309	3	Complex
#05	Spike glycoprotein	S	WT	N0343	N3H4F1A1	1Core and 1Term	21.4643	0.00508716	3	Complex
#05	Spike glycoprotein	S	WT	N0343	N3H4F2	1Core1Term and 2Term	4.29286	0.00101743	3	Complex
#05	Spike glycoprotein	S	WT	N0343	N4H3	NoFuc	22.8953	0.0054263	3	Complex
#05	Spike glycoprotein	S	WT	N0343	N4H4	NoFuc	20.0334	0.00474801	3	Complex
#05	Spike glycoprotein	S	WT	N0343	N4H5	NoFuc	18.6024	0.00440887	3	Complex
#05	Spike glycoprotein	S	WT	N0343	N4H5A1	NoFuc	17.1715	0.00406973	3	Complex
#05	Spike glycoprotein	S	WT	N0343	N4H3F1	1Core and 1Term	306.224	0.0725768	3	Complex
#05	Spike glycoprotein	S	WT	N0343	N4H4F1	1Core and 1Term	281.898	0.0668113	3	Complex
#05	Spike glycoprotein	S	WT	N0343	N4H4F1A1	1Core and 1Term	141.665	0.0335752	3	Complex
#05	Spike glycoprotein	S	WT	N0343	N4H4F2	1Core1Term and 2Term	14.3095	0.00339144	3	Complex
#05	Spike glycoprotein	S	WT	N0343	N4H5F1	1Core and 1Term	436.441	0.103439	3	Complex
#05	Spike glycoprotein	S	WT	N0343	N4H5F1A1	1Core and 1Term	380.634	0.0902123	3	Complex
#05	Spike glycoprotein	S	WT	N0343	N4H5F1A2	1Core and 1Term	98.7359	0.0234009	3	Complex
#05	Spike glycoprotein	S	WT	N0343	N4H5F2	1Core1Term and 2Term	64.393	0.0152615	3	Complex
#05	Spike glycoprotein	S	WT	N0343	N4H5F2A1	1Core1Term and 2Term	38.6358	0.00915688	3	Complex
#05	Spike glycoprotein	S	WT	N0343	N4H5F3	1Core2Term and 3Term	18.6024	0.00440887	3	Complex
#05	Spike glycoprotein	S	WT	N0343	N5H3	NoFuc	4.29286	0.00101743	3	Complex
#05	Spike glycoprotein	S	WT	N0343	N5H4	NoFuc	22.8953	0.0054263	3	Complex
#05	Spike glycoprotein	S	WT	N0343	N5H5	NoFuc	7.15477	0.00169572	3	Complex
[truncated: 670 more rows]
